# Supplementary material for: Identification the Cellular Senescence Associated lncRNA LINC01579 in Gastric Cancer
Source: J Cell Mol Med. 2025 Jan 24;29(2):e70360. doi: 10.1111/jcmm.70360 (PMC11760997; doi:10.1111/jcmm.70360)
Supplement: Supplementary file 2 — Table S1. [file JCMM-29-e70360-s006.xlsx]

## Sheet: S1
Supplementary Table 1.The reagents and supplies used in this study
Plasmids	Catalog number	Source
Antisense oligonucleotides of LINC01579	NS-012428-002	Tsingke
DAPI	#4083 MSDS	Cell Signaling Technology
Anti-α-SMA	14395-1-AP	Proteintech
Anti-rabbit IgG	4412S	Cell Signaling Technology
Ready-to-use normal goat serum	AR009	Boster Biological Technology
CCK-8	CK04	Dojindo
RNAex Pro Reagent	AG21101	Accurate Biology
RPMI 1640 with L-Glutamine	C3010-0500	Vivacell
Fetal bovine serum	C04001-500	Vivacell
Doxorubicin hydrochloride	25316-40-9	MedChemExpress
Cls IV	C4-28-100MG	Sigma
DNase I	10104159001	Sigma
Evo M-MLV PT Primix	AG11706	Accurate Biology
Senescence β-Galactosidase Staining Kit	C0602	Beyotime
In Situ Hybridization Kit	MK11096-h	Boster Biological Technology
Transwell chambers (8μm)	CLS3422	Corning
Transwell chambers (0.4μm)	CLS3470	Corning
Culture-inserts	80366	IBIDI
