# Supplementary material for: Identification the Cellular Senescence Associated lncRNA LINC01579 in Gastric Cancer
Source: J Cell Mol Med. 2025 Jan 24;29(2):e70360. doi: 10.1111/jcmm.70360 (PMC11760997; doi:10.1111/jcmm.70360)
Supplement: Supplementary file 3 — Table S2. [file JCMM-29-e70360-s008.xlsx]

## Sheet: S2
Supplementary Table 2.The primers used in this study
Primers	Catalog number	Source
LINC01579	5'-AGGGACCATTCTGAAGAGCC-3' 5'-ATCTAAGTTCCACGTCACGGC-3'	Ruibiotech
CCL2	5'-TCCCAAAGAAGCTGTGATCTTCA-3' 5'-TTTGCTTGTCCAGGTGGTCC-3'	Ruibiotech
CCL3	5'-ACCATGACACTCTGCAACCA-3' 5'-GATGAATTGGCGTGGAATCT-3'	Ruibiotech
CCL11	5'-AGGGATCTCGCTC-3' 5'-TCTTGGGGTCGGCACAGATA-3'	Ruibiotech
CCL19	5'-TAGAGGAATCTCAGGCACAG-3' 5'-TGCAGACTGCTGAGTAGAAC-3'	Ruibiotech
CCL21	5'-ACAGCTCACTAACAGCTCAC-3' 5'-CTGGTCCATCCTCATCTTCA-3'	Ruibiotech
IL-6	5'-TTGTTTGTGAGTGGGGTCCT-3' 5'-TGGGACTCCTGGGAATACTG-3'	Ruibiotech
VEGF	5'-ATCCGCATGATCTGCATGG-3' 5'-AGTCCCATGAAGTGATCAAGT-3'	Ruibiotech
PAI-1	5'-GCTTACAGGAGCTTTTGTGT-3' 5'-ACTCTGAGATGAAAGGGTGTTT-3'	Ruibiotech
CXCR1	5'-TGGGGACTGTCTATGAATCTGT-3' 5'-GCAACACCATCCGCCATTTT-3'	Ruibiotech
MMP1	5'-GGGGCTTTGATGTACCCTAGC-3' 5'-TGTCACACGCTTTTGGGGTTT-3'	Ruibiotech
GAPDH	5'-TGACCTCAACTACATGGTTTAC-3' 5'-ATTTTGGAGGGATCTCGCTC-3'	Ruibiotech
