# Supplementary material for: Identification the Cellular Senescence Associated lncRNA LINC01579 in Gastric Cancer
Source: J Cell Mol Med. 2025 Jan 24;29(2):e70360. doi: 10.1111/jcmm.70360 (PMC11760997; doi:10.1111/jcmm.70360)
Supplement: Supplementary file 4 — Table S3. [file JCMM-29-e70360-s002.xlsx]

## Sheet: S3
Supplementary table 3. Data of Volcano
Genes	logFC	logCPM	LR	PValue	FDR	change
AGT	2.16246	5.97943	29.1628	6.65e-08	5.42e-07	UP
ALOX15B	-2.24165	2.12606	72.9232	1.35e-17	4.39e-16	DOWN
CDKN2A	2.89355	4.70151	40.9189	1.59e-10	1.94e-09	UP
CKB	-2.57964	7.23669	132.518	1.15e-30	1.86e-28	DOWN
CXCL1	2.70191	6.26961	47.1872	6.45e-12	9.71e-11	UP
DLX2	2.78175	0.301608	17.5615	2.78e-05	0.000138691	UP
GKN1	-4.66806	9.95784	84.255	4.35e-20	1.98e-18	DOWN
IGFBP1	5.19501	1.28311	46.4354	9.47e-12	1.39e-10	UP
IGFBP6	-2.44645	4.58469	175.974	3.67e-40	1.52e-37	DOWN
MAGEA2	5.93975	-2.83972	35.2126	2.96e-09	2.98e-08	UP
MYLK	-2.05742	8.84081	52.0325	5.46e-13	9.61e-12	DOWN
NR2E1	2.06522	-1.92451	13.1554	0.000286696	0.00113312	UP
OTX2	3.16483	-2.97155	9.94184	0.00161564	0.00525688	UP
PROX1	2.17088	4.62769	23.9942	9.66e-07	6.43e-06	UP
RBP2	-5.99245	5.4227	305.994	1.63e-68	3.6e-65	DOWN
SERPINE1	2.06338	6.79612	41.4289	1.22e-10	1.53e-09	UP
SIX1	2.30206	1.96028	36.8902	1.25e-09	1.34e-08	UP
TERT	3.20796	1.45232	47.1991	6.41e-12	9.66e-11	UP
TP63	-2.89555	3.25312	66.3158	3.84e-16	1.02e-14	DOWN
TRPM8	2.50194	-1.06855	26.5178	2.61e-07	1.93e-06	UP
WNT2	4.49127	2.83686	110.118	9.23e-26	8.61e-24	UP
WT1	2.70591	0.212999	25.1312	5.36e-07	3.73e-06	UP
AAK1	-0.18113	6.09851	3.64736	0.0561582	0.106521	NOT
ABI3	-0.0849906	4.14767	0.223641	0.63628	0.732802	NOT
ACLY	0.818725	7.56974	15.7433	7.25e-05	0.000328892	NOT
ADCK5	0.532878	4.05281	12.0999	0.000504254	0.00188122	NOT
AKR1B1	-0.0184974	5.4736	0.0117702	0.913607	0.962967	NOT
AKT1	-0.267399	6.8004	7.63455	0.00572607	0.0157025	NOT
AR	-1.79276	2.43566	54.9474	1.24e-13	2.37e-12	NOT
ARPC1B	0.678144	1.41388	14.6999	0.00012605	0.00054033	NOT
ASF1A	-0.0238573	4.06201	0.0546372	0.815182	0.884052	NOT
ASPH	0.473434	7.75256	7.82497	0.00515293	0.0143333	NOT
ATF7IP	0.154096	6.63715	2.72995	0.0984821	0.167799	NOT
ATM	0.17733	5.69645	1.87867	0.170486	0.260278	NOT
AURKA	1.86715	5.38284	68.5163	1.26e-16	3.58e-15	NOT
AXL	-0.563751	6.05977	9.25375	0.00235014	0.00729728	NOT
BAG3	-1.32356	6.56777	81.2415	2e-19	8.3e-18	NOT
BCL6	-0.826848	5.56219	33.4083	7.47e-09	7.02e-08	NOT
BHLHE40	-0.176774	7.48923	1.15465	0.282578	0.388993	NOT
BLK	-1.17751	2.14482	11.176	0.000828616	0.00292104	NOT
BLVRA	-0.858735	4.49572	36.1975	1.78e-09	1.86e-08	NOT
BMI1	0.304097	5.46114	7.71447	0.00547798	0.0151113	NOT
BRAF	-0.0596471	5.16003	0.480544	0.488176	0.597758	NOT
BRCA1	1.39731	4.83031	75.3303	3.98e-18	1.42e-16	NOT
BRD7	-0.0404887	5.92932	0.216841	0.641457	0.73725	NOT
BTG3	0.34061	4.72439	6.83819	0.00892291	0.0229461	NOT
CAV1	-1.48479	6.78194	47.6511	5.09e-12	7.79e-11	NOT
CBX7	-1.78538	4.81624	134.669	3.9e-31	6.89e-29	NOT
CBX8	0.925099	3.01415	31.1394	2.4e-08	2.1e-07	NOT
CCND1	0.673664	7.84247	11.697	0.000626012	0.00227961	NOT
CDK1	1.85908	5.59951	78.784	6.93e-19	2.69e-17	NOT
CDK18	-0.20325	5.30771	1.92932	0.164832	0.253444	NOT
CDK2AP1	0.172245	6.88596	2.64041	0.104177	0.175604	NOT
CDK4	0.488842	5.6184	10.6665	0.00109095	0.00372789	NOT
CDK6	1.7999	7.18351	36.6919	1.38e-09	1.47e-08	NOT
CDKN1A	-1.38149	7.07045	86.9899	1.09e-20	5.43e-19	NOT
CDKN1B	-0.253685	5.68897	5.71807	0.0167912	0.0391037	NOT
CDKN1C	-0.829198	4.6001	13.869	0.000196001	0.000804455	NOT
CDKN2AIP	-0.290168	4.7353	7.61491	0.00578877	0.015851	NOT
CDKN2B	-1.15793	4.76855	32.7902	1.03e-08	9.45e-08	NOT
CEBPB	-0.0868706	6.88413	0.323351	0.569601	0.672721	NOT
CENPA	1.72742	3.23896	59.6727	1.12e-14	2.44e-13	NOT
CHEK1	1.64212	4.4543	94.6095	2.32e-22	1.46e-20	NOT
CPEB1	-1.95887	-0.243682	70.5001	4.6e-17	1.39e-15	NOT
CSNK1A1	-0.472374	6.43785	24.5141	7.38e-07	5.01e-06	NOT
CSNK2A1	0.46659	7.23381	23.0499	1.58e-06	1.01e-05	NOT
CTNNAL1	-0.673864	4.82444	24.8373	6.24e-07	4.28e-06	NOT
DDB2	0.0346531	4.64404	0.0707764	0.79021	0.863518	NOT
DEK	0.486846	7.45358	19.721	8.96e-06	4.97e-05	NOT
DGCR8	0.178077	4.67164	4.45114	0.0348781	0.0718511	NOT
DHCR24	-0.563378	7.84067	8.89246	0.00286351	0.00865694	NOT
DHX9	0.551282	7.49856	40.1925	2.3e-10	2.75e-09	NOT
DPY30	0.121169	5.13206	1.34785	0.245654	0.347968	NOT
DUSP16	0.105775	5.97351	0.564086	0.452619	0.564093	NOT
DUSP3	-0.76203	6.83184	38.9235	4.41e-10	5.03e-09	NOT
E2F1	1.79937	4.6647	84.1417	4.61e-20	2.09e-18	NOT
EHF	-0.135419	7.90352	0.410235	0.52185	0.629134	NOT
ENDOG	-0.476091	2.73442	8.43282	0.00368508	0.0107382	NOT
EPHA3	-0.346891	3.98625	1.64344	0.199854	0.295288	NOT
ERRFI1	-0.974301	6.4767	37.6681	8.39e-10	9.17e-09	NOT
ETS1	0.539213	6.72047	11.6856	0.000629874	0.00229218	NOT
ETS2	-0.134753	7.8445	0.706747	0.400526	0.512254	NOT
EWSR1	0.177337	7.78148	5.86151	0.0154755	0.0365214	NOT
EZH2	1.46047	4.72661	71.2786	3.1e-17	9.68e-16	NOT
FASTK	-0.168562	5.94669	2.903	0.088415	0.153829	NOT
FBXO31	-0.364541	5.075	11.7262	0.000616248	0.00224776	NOT
FOS	-1.44829	8.45937	51.6011	6.8e-13	1.18e-11	NOT
FOXM1	1.88106	6.03661	72.2099	1.93e-17	6.2e-16	NOT
FOXO3	-0.131619	6.50926	1.35095	0.245112	0.347437	NOT
FXR1	0.232886	6.35434	5.27666	0.0216132	0.0484183	NOT
G6PD	0.172548	6.3128	1.11417	0.291178	0.398155	NOT
GAPDH	-0.116155	10.7298	0.637426	0.424645	0.536023	NOT
GATA4	-0.187765	6.58907	0.329133	0.56617	0.669407	NOT
GLB1	0.292154	6.45391	5.49115	0.019113	0.0436392	NOT
GNG11	-0.951081	4.46979	35.2951	2.83e-09	2.87e-08	NOT
GRK6	-0.0874084	5.70532	0.647174	0.421125	0.532546	NOT
HDAC1	0.378805	7.30812	12.6132	0.000383033	0.00147218	NOT
HDAC4	-0.885467	5.16031	33.9218	5.74e-09	5.5e-08	NOT
HEPACAM	-1.64064	-2.25523	21.0406	4.5e-06	2.65e-05	NOT
HIVEP1	0.216143	5.31768	4.25923	0.0390376	0.0788405	NOT
HJURP	1.99803	4.29749	82.7503	9.31e-20	4.08e-18	NOT
HK3	1.29055	1.87842	25.4681	4.5e-07	3.18e-06	NOT
HMGB1	0.312878	8.12032	8.76629	0.0030685	0.00919014	NOT
HRAS	-0.0489329	4.38114	0.158787	0.690276	0.780984	NOT
HSPA5	0.471801	9.40278	16.6403	4.52e-05	0.000214845	NOT
HSPB2	-1.81114	-3.04972	46.9429	7.31e-12	1.09e-10	NOT
ID1	-1.21369	6.76046	40.9372	1.57e-10	1.93e-09	NOT
ID4	-1.55226	4.24906	68.5171	1.26e-16	3.58e-15	NOT
IFNG	1.94441	-0.212154	21.7303	3.14e-06	1.91e-05	NOT
IGFBP3	1.2794	7.88895	32.6324	1.11e-08	1.02e-07	NOT
IGFBP5	-0.882236	9.24795	18.1134	2.08e-05	0.000106375	NOT
IL1A	-1.8808	1.61605	37.7283	8.13e-10	8.91e-09	NOT
ING1	0.0697867	4.63502	0.483587	0.486802	0.596634	NOT
ING2	-0.446865	3.18586	18.0049	2.2e-05	0.00011201	NOT
IRF3	0.430871	5.42924	14.9399	0.000110989	0.00048167	NOT
IRF5	0.127981	3.77129	0.626476	0.428651	0.540052	NOT
IRF7	0.46232	5.33457	6.99306	0.00818263	0.0213108	NOT
ITGB4	0.699833	9.16116	10.2496	0.00136717	0.00454472	NOT
ITPK1	-0.206277	7.09782	2.72547	0.0987591	0.168182	NOT
ITPKB	-1.51069	6.0413	64.9445	7.7e-16	1.96e-14	NOT
ITSN2	-0.238681	6.07494	7.73399	0.00541908	0.0149663	NOT
KCNJ12	-0.39254	1.36683	1.52043	0.217555	0.315685	NOT
KDM4A	0.00538566	3.99806	0.00325364	0.954513	0.99487	NOT
KDM5B	0.254005	6.32947	4.61442	0.0317042	0.0663732	NOT
KL	-1.164	1.68333	26.6884	2.39e-07	1.77e-06	NOT
KSR2	0.816219	1.38937	7.65627	0.00565752	0.0155357	NOT
LATS1	0.133866	5.7497	2.1017	0.147136	0.231793	NOT
LEO1	0.406511	4.76918	15.5444	8.06e-05	0.000361697	NOT
LGALS3	-0.381516	8.77393	5.07077	0.0243326	0.053383	NOT
LIMA1	0.113802	7.53369	0.5535	0.456891	0.568175	NOT
LIMK1	1.0114	5.82148	56.5098	5.59e-14	1.11e-12	NOT
MAD2L1	1.79943	5.0251	78.7618	7.01e-19	2.72e-17	NOT
MAGOH	0.30676	4.67813	7.9734	0.00474696	0.0133746	NOT
MAGOHB	0.549836	4.17806	20.1055	7.33e-06	4.14e-05	NOT
MAP2K1	-0.0696925	5.42382	0.598991	0.438963	0.550492	NOT
MAP2K2	-0.710626	6.95362	49.8305	1.68e-12	2.75e-11	NOT
MAP2K3	-0.254859	6.33999	3.93257	0.0473595	0.092519	NOT
MAP2K6	0.407698	4.4316	3.93381	0.0473246	0.092456	NOT
MAP2K7	-0.33828	5.14546	14.0893	0.000174333	0.000723421	NOT
MAP3K6	-0.462923	5.19586	9.65378	0.00188962	0.0060268	NOT
MAP3K7	0.241781	5.31359	8.6699	0.00323509	0.00959714	NOT
MAP4K1	-0.346722	3.38533	1.89153	0.16903	0.258558	NOT
MAPK12	0.694792	2.76685	10.1019	0.00148117	0.00487413	NOT
MAPK14	-0.214355	5.96074	5.96705	0.0145757	0.0347577	NOT
MAPKAPK5	0.354136	5.19473	18.4721	1.72e-05	8.96e-05	NOT
MAST1	0.184542	1.08776	0.630489	0.427176	0.53854	NOT
MATK	-0.34315	1.41561	2.70261	0.100184	0.170141	NOT
MCL1	-0.214993	8.62925	4.57553	0.0324317	0.0676388	NOT
MCRS1	-0.0818395	5.62014	0.836336	0.360447	0.471162	NOT
MDH1	-0.53649	6.6011	40.7336	1.74e-10	2.12e-09	NOT
MECP2	-0.413336	6.17473	17.3702	3.08e-05	0.000151897	NOT
MMP9	1.44286	5.33544	21.3199	3.89e-06	2.31e-05	NOT
MOB3A	-0.580052	6.1798	21.2671	4e-06	2.37e-05	NOT
MORC3	-0.322822	5.1355	13.6423	0.00022115	0.000898692	NOT
MVK	-0.587396	4.12506	20.3906	6.31e-06	3.62e-05	NOT
MXD4	-0.607208	6.18583	31.3804	2.12e-08	1.87e-07	NOT
MYC	-0.282337	6.90847	2.61963	0.105549	0.177309	NOT
NADK	-0.108985	6.24565	1.19069	0.27519	0.380871	NOT
NANOG	-0.00589205	-2.14219	0.000314953	0.985841	1	NOT
NDRG1	-0.789998	8.45489	25.73	3.93e-07	2.81e-06	NOT
NEK1	-0.393032	3.71499	15.001	0.000107456	0.000467485	NOT
NEK4	0.385315	4.56065	12.404	0.000428411	0.00162644	NOT
NEK6	0.573627	6.33847	17.3055	3.18e-05	0.000156869	NOT
NFE2L2	-0.939184	7.28061	116.721	3.3e-27	3.54e-25	NOT
NINJ1	-0.179181	5.78237	2.18871	0.139026	0.221366	NOT
NOTCH3	0.493714	7.85801	6.80983	0.00906574	0.0232711	NOT
NOX4	1.60192	1.85747	39.2001	3.83e-10	4.4e-09	NOT
NTN4	-0.762818	5.01367	19.8633	8.32e-06	4.64e-05	NOT
NUAK1	0.819206	4.2338	24.3365	8.09e-07	5.46e-06	NOT
P3H1	0.965001	5.16512	55.7296	8.32e-14	1.62e-12	NOT
PAK4	0.282069	6.5872	3.32838	0.0680937	0.124804	NOT
PATZ1	0.377917	5.52752	9.86634	0.0016833	0.00544509	NOT
PBRM1	-0.134303	6.18586	1.79417	0.180419	0.272094	NOT
PCGF2	0.510033	4.16363	10.5823	0.00114178	0.00388094	NOT
PDCD10	0.075593	5.51474	0.598012	0.439338	0.550923	NOT
PDIK1L	0.462654	3.92168	15.1072	0.000101574	0.00044502	NOT
PDPK1	-0.044324	5.19117	0.23423	0.628405	0.726456	NOT
PDZD2	-1.60145	4.09824	82.0038	1.36e-19	5.81e-18	NOT
PEBP1	-0.894984	7.66811	70.3108	5.07e-17	1.52e-15	NOT
PEX19	-0.46819	5.40341	38.5597	5.31e-10	5.98e-09	NOT
PIAS4	-0.20097	4.93072	4.34197	0.0371839	0.0757181	NOT
PIK3C2A	0.0335898	6.6453	0.136112	0.712177	0.800101	NOT
PIK3R5	0.257906	3.48585	1.58651	0.207825	0.304404	NOT
PIM1	-1.58889	5.87481	132.7	1.05e-30	1.73e-28	NOT
PKM	0.582298	10.0737	15.0092	0.000106986	0.000465614	NOT
PLA2R1	-0.0995653	3.8501	0.242347	0.622516	0.721073	NOT
PML	0.275667	7.12531	4.62	0.0316012	0.0662009	NOT
PMVK	-0.720119	4.9731	46.8442	7.69e-12	1.14e-10	NOT
PNPT1	1.03351	5.23104	81.0306	2.22e-19	9.17e-18	NOT
POT1	0.362675	4.4596	10.3225	0.0013142	0.00439509	NOT
POU5F1	1.36459	1.97625	23.5234	1.23e-06	8.05e-06	NOT
PPM1B	0.236678	4.56818	5.62639	0.0176921	0.0408838	NOT
PPM1D	-0.00753999	4.23417	0.00781252	0.929568	0.975434	NOT
PRKCD	-0.48493	6.40637	16.7833	4.19e-05	0.000200702	NOT
PRKCH	-0.527527	4.48811	15.2412	9.46e-05	0.000417857	NOT
PRMT6	0.275849	4.12661	3.7256	0.0535845	0.102475	NOT
PRPF19	0.329409	6.90564	10.1768	0.00142216	0.00470495	NOT
PSMB5	0.0765479	6.26195	0.573882	0.44872	0.560401	NOT
PSMD14	0.647217	5.77021	40.745	1.73e-10	2.11e-09	NOT
PTTG1	1.00149	5.05506	25.179	5.22e-07	3.64e-06	NOT
RAD21	0.736434	7.8053	38.1004	6.72e-10	7.45e-09	NOT
RAF1	-0.51286	5.559	34.1453	5.11e-09	4.96e-08	NOT
RB1	0.45585	6.61321	14.0652	0.000176584	0.000731815	NOT
RBX1	-0.185706	5.3989	3.63839	0.0564614	0.106998	NOT
RNASEL	-0.165752	3.84711	1.91548	0.166356	0.255286	NOT
RPS6KA6	-1.48529	1.34118	24.5119	7.39e-07	5.02e-06	NOT
RSL1D1	0.196096	7.29801	3.94309	0.0470642	0.0920593	NOT
RUNX1	1.43749	6.94562	85.6076	2.19e-20	1.05e-18	NOT
RUVBL2	0.489798	6.51022	15.7799	7.12e-05	0.000323206	NOT
SENP1	0.455447	4.77271	24.4655	7.57e-07	5.13e-06	NOT
SENP2	0.174509	5.24447	3.51439	0.060838	0.11373	NOT
SENP7	-0.517901	3.84682	15.0611	0.000104086	0.000454336	NOT
SFN	-1.45898	7.43505	36.9046	1.24e-09	1.33e-08	NOT
SGK1	-1.09399	6.70621	45.4948	1.53e-11	2.17e-10	NOT
SIK1	-0.948586	1.7728	12.076	0.000510748	0.00190324	NOT
SIN3B	-0.00918865	5.73782	0.0108991	0.916853	0.965272	NOT
SIRT1	-0.0473891	4.7648	0.244454	0.621008	0.719647	NOT
SIRT6	-0.026648	4.45531	0.0502478	0.822633	0.889511	NOT
SLC13A3	0.491483	2.55519	2.0361	0.153603	0.239524	NOT
SLC16A7	-1.461	4.02503	48.0758	4.1e-12	6.35e-11	NOT
SMARCA4	0.334588	7.35397	8.66232	0.00324857	0.00963148	NOT
SMARCB1	-0.0305458	6.20213	0.112999	0.736755	0.8194	NOT
SMG1	0.48587	7.1962	18.1672	2.02e-05	0.000103787	NOT
SMURF2	0.176248	5.05884	3.74186	0.0530653	0.10162	NOT
SNAI1	0.730886	3.06626	15.2164	9.59e-05	0.000422527	NOT
SOCS1	0.353132	4.00214	2.53337	0.111462	0.185364	NOT
SOD1	-0.347164	7.18887	7.27701	0.00698427	0.0186166	NOT
SORBS2	-1.84115	5.51186	80.3861	3.08e-19	1.24e-17	NOT
SOX2	-0.693187	4.21375	2.91308	0.0878638	0.153028	NOT
SOX5	-1.24845	2.05126	39.9384	2.62e-10	3.09e-09	NOT
SP1	0.206173	7.48867	6.17916	0.0129264	0.0313861	NOT
SPIN1	0.103846	6.37015	1.23447	0.266539	0.371225	NOT
SPOP	-0.659308	5.90709	50.4687	1.21e-12	2.03e-11	NOT
SRC	0.383345	7.44566	7.96476	0.00476968	0.0134323	NOT
SREBF1	0.502959	7.2032	8.23873	0.00410058	0.011776	NOT
SRSF1	0.672379	5.87537	52.4689	4.37e-13	7.77e-12	NOT
STAT5B	-0.393514	6.0677	13.7081	0.00021353	0.000869929	NOT
STK32C	1.06493	3.44106	27.5318	1.55e-07	1.18e-06	NOT
STK40	-0.597494	6.42194	38.8007	4.69e-10	5.33e-09	NOT
SUPT5H	0.170577	7.14521	3.62828	0.0568054	0.107558	NOT
SYK	0.103641	6.07379	0.415587	0.519147	0.626581	NOT
TACC3	1.24593	5.94118	51.6352	6.68e-13	1.16e-11	NOT
TBX2	0.0903097	4.39992	0.273819	0.600781	0.701315	NOT
TERC	0	-5.00457	0	1	1	NOT
TERF2	-0.0209867	5.16394	0.0521931	0.81929	0.887037	NOT
TFAP4	0.945214	4.38519	51.1807	8.42e-13	1.44e-11	NOT
TFDP1	0.678748	6.93767	29.5773	5.37e-08	4.44e-07	NOT
TGFB1I1	-1.83696	6.3071	90.1717	2.18e-21	1.21e-19	NOT
TLR3	-1.00087	4.0897	32.411	1.25e-08	1.14e-07	NOT
TMSB4X	-0.166282	10.1288	1.42077	0.233276	0.334052	NOT
TNFSF13	-0.701741	3.59168	13.9151	0.00019126	0.000787082	NOT
TNFSF15	1.10794	4.49656	26.185	3.1e-07	2.26e-06	NOT
TOP1	0.540958	7.22307	26.0149	3.39e-07	2.45e-06	NOT
TP53	0.612024	6.37216	12.1061	0.000502581	0.00187537	NOT
TPR	0.478991	7.11017	23.2333	1.43e-06	9.26e-06	NOT
TRIM28	0.532173	8.47426	17.1002	3.55e-05	0.000172726	NOT
TXN	-0.351832	8.05393	5.21223	0.0224286	0.0499063	NOT
TXNIP	-1.49282	9.15124	81.7953	1.51e-19	6.39e-18	NOT
TYK2	0.353926	6.2155	15.3695	8.84e-05	0.000393272	NOT
UBTD1	0.249232	3.5919	2.58163	0.10811	0.180691	NOT
USP1	0.578758	5.63357	30.3802	3.55e-08	3.03e-07	NOT
VEGFA	0.921717	7.43711	21.9505	2.8e-06	1.71e-05	NOT
VENTX	0.103605	-0.759871	0.188961	0.663782	0.757536	NOT
WNT16	0.156243	-0.719827	0.219506	0.639417	0.735527	NOT
WRN	0.521199	4.39517	18.7429	1.5e-05	7.88e-05	NOT
WWP1	0.336012	6.22751	8.95152	0.00277239	0.00842834	NOT
XAF1	0.926903	4.12428	20.2651	6.74e-06	3.85e-05	NOT
YAP1	-0.139934	6.96877	1.21969	0.269421	0.374295	NOT
YPEL3	-0.76959	5.62144	39.8379	2.76e-10	3.25e-09	NOT
ZFP36	-1.79621	8.67334	130.126	3.84e-30	5.88e-28	NOT
ZMAT3	0.205238	5.58912	2.15383	0.142215	0.22552	NOT
ZNF148	0.170332	5.89349	3.90978	0.0480057	0.0935848	NOT
