# Supplementary material for: Identification the Cellular Senescence Associated lncRNA LINC01579 in Gastric Cancer
Source: J Cell Mol Med. 2025 Jan 24;29(2):e70360. doi: 10.1111/jcmm.70360 (PMC11760997; doi:10.1111/jcmm.70360)
Supplement: Supplementary file 5 — Table S4. [file JCMM-29-e70360-s009.xlsx]

## Sheet: S4
Supplementary table 4.Cellular Senescent Genes from CellAge
Gene_Symbol	Ensembl ID	Entrez ID
AAK1	ENSG00000115977	22848
ABI3	ENSG00000108798	51225
ACLY	ENSG00000131473	47
ADCK5	ENSG00000173137	203054
AGT	ENSG00000135744	183
AKR1B1	ENSG00000085662	231
AKT1	ENSG00000142208	207
ALOX15B	ENSG00000179593	247
AR	ENSG00000169083	367
ARPC1B	ENSG00000130429	10095
ASF1A	ENSG00000111875	25842
ASPH	ENSG00000198363	444
ATF7IP	ENSG00000171681	55729
ATM	ENSG00000149311	472
AURKA	ENSG00000087586	6790
AXL	ENSG00000167601	558
BAG3	ENSG00000151929	9531
BCL6	ENSG00000113916	604
BHLHE40	ENSG00000134107	8553
BLK	ENSG00000136573	640
BLVRA	ENSG00000106605	644
BMI1	ENSG00000168283	648
BRAF	ENSG00000157764	673
BRCA1	ENSG00000012048	672
BRD7	ENSG00000166164	29117
BTG3	ENSG00000154640	10950
C11orf31	ENSG00000211450	280636
CAV1	ENSG00000105974	857
CBX7	ENSG00000100307	23492
CBX8	ENSG00000141570	57332
CCND1	ENSG00000110092	595
CDK1	ENSG00000170312	983
CDK18	ENSG00000117266	5129
CDK2AP1	ENSG00000111328	8099
CDK4	ENSG00000135446	1019
CDK6	ENSG00000105810	1021
CDKN1A	ENSG00000124762	1026
CDKN1B	ENSG00000111276	1027
CDKN1C	ENSG00000129757	1028
CDKN2A	ENSG00000147889	1029
CDKN2AIP	ENSG00000168564	55602
CDKN2B	ENSG00000147883	1030
CEBPB	ENSG00000172216	1051
CENPA	ENSG00000115163	1058
CHEK1	ENSG00000149554	1111
CKB	ENSG00000166165	1152
CPEB1	ENSG00000214575	64506
CSNK1A1	ENSG00000113712	1452
CSNK2A1	ENSG00000101266	1457
CTNNAL1	ENSG00000119326	8727
CXCL1	ENSG00000163739	2919
CYR61	ENSG00000142871	3491
DDB2	ENSG00000134574	1643
DEK	ENSG00000124795	7913
DGCR8	ENSG00000128191	54487
DHCR24	ENSG00000116133	1718
DHX9	ENSG00000135829	1660
DLX2	ENSG00000115844	1746
DPY30	ENSG00000162961	84661
DUSP16	ENSG00000111266	80824
DUSP3	ENSG00000108861	1845
E2F1	ENSG00000101412	1869
EHF	ENSG00000135373	26298
ENDOG	ENSG00000167136	2021
EPHA3	ENSG00000044524	2042
ERRFI1	ENSG00000116285	54206
ETS1	ENSG00000134954	2113
ETS2	ENSG00000157557	2114
EWSR1	ENSG00000182944	2130
EZH2	ENSG00000106462	2146
FASTK	ENSG00000164896	10922
FBXO31	ENSG00000103264	79791
FOS	ENSG00000170345	2353
FOXM1	ENSG00000111206	2305
FOXO3	ENSG00000118689	2309
FXR1	ENSG00000114416	8087
G6PD	ENSG00000160211	2539
GAPDH	ENSG00000111640	2597
GATA4	ENSG00000136574	2626
GKN1	ENSG00000169605	56287
GLB1	ENSG00000170266	2720
GNG11	ENSG00000127920	2791
GRK6	ENSG00000198055	2870
HDAC1	ENSG00000116478	3065
HDAC4	ENSG00000068024	9759
HEPACAM	ENSG00000165478	220296
HIVEP1	ENSG00000095951	3096
HJURP	ENSG00000123485	55355
HK3	ENSG00000160883	3101
HMGB1	ENSG00000189403	3146
HRAS	ENSG00000174775	3265
HSPA5	ENSG00000044574	3309
HSPB2	ENSG00000170276	3316
ID1	ENSG00000125968	3397
ID4	ENSG00000172201	3400
IFNG	ENSG00000111537	3458
IGFBP1	ENSG00000146678	3484
IGFBP3	ENSG00000146674	3486
IGFBP5	ENSG00000115461	3488
IGFBP6	ENSG00000167779	3489
IL1A	ENSG00000115008	3552
IL8	ENSG00000169429	3576
ING1	ENSG00000153487	3621
ING2	ENSG00000168556	3622
IRF3	ENSG00000126456	3661
IRF5	ENSG00000128604	3663
IRF7	ENSG00000185507	3665
ITGB4	ENSG00000132470	3691
ITPK1	ENSG00000100605	3705
ITPKB	ENSG00000143772	3707
ITSN2	ENSG00000198399	50618
KCNJ12	ENSG00000184185	3768
KDM4A	ENSG00000066135	9682
KDM5B	ENSG00000117139	10765
KIAA1524	ENSG00000163507	57650
KL	ENSG00000133116	9365
KSR2	ENSG00000171435	283455
LATS1	ENSG00000131023	9113
LEO1	ENSG00000166477	123169
LGALS3	ENSG00000131981	3958
LIMA1	ENSG00000050405	51474
LIMK1	ENSG00000106683	3984
MAD2L1	ENSG00000164109	4085
MAGEA2	ENSG00000268606	4101
MAGOH	ENSG00000162385	4116
MAGOHB	ENSG00000111196	55110
MAP2K1	ENSG00000169032	5604
MAP2K2	ENSG00000126934	5605
MAP2K3	ENSG00000034152	5606
MAP2K6	ENSG00000108984	5608
MAP2K7	ENSG00000076984	5609
MAP3K6	ENSG00000142733	9064
MAP3K7	ENSG00000135341	6885
MAP4K1	ENSG00000104814	11184
MAPK12	ENSG00000188130	6300
MAPK14	ENSG00000112062	1432
MAPKAPK5	ENSG00000089022	8550
2023-03-05	ENSG00000198060	54708
MAST1	ENSG00000105613	22983
MATK	ENSG00000007264	4145
MCL1	ENSG00000143384	4170
MCRS1	ENSG00000187778	10445
MDH1	ENSG00000014641	4190
MECP2	ENSG00000169057	4204
MMP9	ENSG00000100985	4318
MOB3A	ENSG00000172081	126308
MORC3	ENSG00000159256	23515
MORF4	ENSG00000234801	10934
MVK	ENSG00000110921	4598
MXD4	ENSG00000123933	10608
MYC	ENSG00000136997	4609
MYLK	ENSG00000065534	4638
NADK	ENSG00000008130	65220
NANOG	ENSG00000111704	79923
NDRG1	ENSG00000104419	10397
NEK1	ENSG00000137601	4750
NEK4	ENSG00000114904	6787
NEK6	ENSG00000119408	10783
NFE2L2	ENSG00000116044	4780
NINJ1	ENSG00000131669	4814
NOTCH3	ENSG00000074181	4854
NOX4	ENSG00000086991	50507
NR2E1	ENSG00000112333	7101
NTN4	ENSG00000074527	59277
NUAK1	ENSG00000074590	9891
OTX2	ENSG00000165588	5015
P3H1	ENSG00000117385	64175
PAK4	ENSG00000130669	10298
PATZ1	ENSG00000100105	23598
PBRM1	ENSG00000163939	55193
PCGF2	ENSG00000277258	7703
PDCD10	ENSG00000114209	11235
PDIK1L	ENSG00000175087	149420
PDPK1	ENSG00000140992	5170
PDZD2	ENSG00000133401	23037
PEBP1	ENSG00000089220	5037
PEX19	ENSG00000162735	5824
PIAS4	ENSG00000105229	51588
PIK3C2A	ENSG00000011405	5286
PIK3R5	ENSG00000141506	23533
PIM1	ENSG00000137193	5292
PKM	ENSG00000067225	5315
PLA2R1	ENSG00000153246	22925
PML	ENSG00000140464	5371
PMVK	ENSG00000163344	10654
PNPT1	ENSG00000138035	87178
POT1	ENSG00000128513	25913
POU5F1	ENSG00000204531	5460
PPM1B	ENSG00000138032	5495
PPM1D	ENSG00000170836	8493
PRKCD	ENSG00000163932	5580
PRKCH	ENSG00000027075	5583
PRMT6	ENSG00000198890	55170
PROX1	ENSG00000117707	5629
PRPF19	ENSG00000110107	27339
PSMB5	ENSG00000100804	5693
PSMD14	ENSG00000115233	10213
PTRF	ENSG00000177469	284119
PTTG1	ENSG00000164611	9232
RAD21	ENSG00000164754	5885
RAF1	ENSG00000132155	5894
RB1	ENSG00000139687	5925
RBP2	ENSG00000114113	5948
RBX1	ENSG00000100387	9978
RNASEL	ENSG00000135828	6041
RPS6KA6	ENSG00000072133	27330
RSL1D1	ENSG00000171490	26156
RUNX1	ENSG00000159216	861
RUVBL2	ENSG00000183207	10856
SENP1	ENSG00000079387	29843
SENP2	ENSG00000163904	59343
SENP7	ENSG00000138468	57337
SERPINE1	ENSG00000106366	5054
SFN	ENSG00000175793	2810
SGK1	ENSG00000118515	6446
SIK1	ENSG00000142178	150094
SIN3B	ENSG00000127511	23309
SIRT1	ENSG00000096717	23411
SIRT6	ENSG00000077463	51548
SIX1	ENSG00000126778	6495
SLC13A3	ENSG00000158296	64849
SLC16A7	ENSG00000118596	9194
SMARCA4	ENSG00000127616	6597
SMARCB1	ENSG00000099956	6598
SMG1	ENSG00000157106	23049
SMURF2	ENSG00000108854	64750
SNAI1	ENSG00000124216	6615
SOCS1	ENSG00000185338	8651
SOD1	ENSG00000142168	6647
SORBS2	ENSG00000154556	8470
SOX2	ENSG00000181449	6657
SOX5	ENSG00000134532	6660
SP1	ENSG00000185591	6667
SPIN1	ENSG00000106723	10927
SPOP	ENSG00000121067	8405
SRC	ENSG00000197122	6714
SREBF1	ENSG00000072310	6720
SRSF1	ENSG00000136450	6426
STAT5B	ENSG00000173757	6777
STK32C	ENSG00000165752	282974
STK40	ENSG00000196182	83931
SUPT5H	ENSG00000196235	6829
SYK	ENSG00000165025	6850
TACC3	ENSG00000013810	10460
TBX2	ENSG00000121068	6909
TERC	ENSG00000270141	7012
TERF2	ENSG00000132604	7014
TERT	ENSG00000164362	7015
TFAP4	ENSG00000090447	7023
TFDP1	ENSG00000198176	7027
TGFB1I1	ENSG00000140682	7041
TLR3	ENSG00000164342	7098
TMSB4X	ENSG00000205542	7114
TNFSF13	ENSG00000161955	8741
TNFSF15	ENSG00000181634	9966
TOP1	ENSG00000198900	7150
TP53	ENSG00000141510	7157
TP63	ENSG00000073282	8626
TPR	ENSG00000047410	7175
TRIM28	ENSG00000130726	10155
TRPM8	ENSG00000144481	79054
TXN	ENSG00000136810	7295
TXNIP	ENSG00000265972	10628
TYK2	ENSG00000105397	7297
UBTD1	ENSG00000165886	80019
USP1	ENSG00000162607	7398
VEGFA	ENSG00000112715	7422
VENTX	ENSG00000151650	27287
WNT16	ENSG00000002745	51384
WNT2	ENSG00000105989	7472
WRN	ENSG00000165392	7486
WT1	ENSG00000184937	7490
WWP1	ENSG00000123124	11059
XAF1	ENSG00000132530	54739
YAP1	ENSG00000137693	10413
YPEL3	ENSG00000090238	83719
ZFP36	ENSG00000128016	7538
ZMAT3	ENSG00000172667	64393
ZNF148	ENSG00000163848	7707
