# Supplementary material for: Identification the Cellular Senescence Associated lncRNA LINC01579 in Gastric Cancer
Source: J Cell Mol Med. 2025 Jan 24;29(2):e70360. doi: 10.1111/jcmm.70360 (PMC11760997; doi:10.1111/jcmm.70360)
Supplement: Supplementary file 6 — Table S5. [file JCMM-29-e70360-s010.xlsx]

## Sheet: S5
Supplementary table 5. 22 Genes from Venn Diagrame
Gene Name
AGT
ALOX15B
CDKN2A
CKB
CXCL1
DLX2
GKN1
IGFBP1
IGFBP6
MAGEA2
MYLK
NR2E1
OTX2
PROX1
RBP2
SERPINE1
SIX1
TERT
TP63
TRPM8
WNT2
WT1
