# Supplementary material for: Identification the Cellular Senescence Associated lncRNA LINC01579 in Gastric Cancer
Source: J Cell Mol Med. 2025 Jan 24;29(2):e70360. doi: 10.1111/jcmm.70360 (PMC11760997; doi:10.1111/jcmm.70360)
Supplement: Supplementary file 7 — Table S6. [file JCMM-29-e70360-s001.xlsx]

## Sheet: S6
Supplementary table 6.Data of Sankey Diagram
Up/Down	Senescence Related Genes	lncRNA	Cor
UP	AGT	FENDRR	0.587357
UP	AGT	LINC01081	0.55361
UP	AGT	RAMP2.AS1	0.513873
UP	AGT	C3orf36	0.510481
DOWN	ALOX15B	FCHO2.DT	0.563633
DOWN	ALOX15B	MAP3K5.AS2	0.543492
DOWN	ALOX15B	LINC01094	0.518119
DOWN	ALOX15B	PIK3R5.DT	0.50958
UP	CDKN2A	CDKN2B.AS1	0.712017
UP	CDKN2A	CDKN2A.DT	0.661243
UP	CXCL1	LUCAT1	0.519359
DOWN	IGFBP6	MIR100HG	0.714988
DOWN	IGFBP6	NR2F1.AS1	0.68588
DOWN	IGFBP6	ZNF667.AS1	0.658958
DOWN	IGFBP6	LINC00578	0.644641
DOWN	IGFBP6	MAGI2.AS3	0.643243
DOWN	IGFBP6	LINC01638	0.632228
DOWN	IGFBP6	MIR99AHG	0.627296
DOWN	IGFBP6	FNDC1.AS1	0.618444
DOWN	IGFBP6	BNC2.AS1	0.618285
DOWN	IGFBP6	RASSF8.AS1	0.614693
DOWN	IGFBP6	LINC00702	0.607025
DOWN	IGFBP6	MSC.AS1	0.605999
DOWN	IGFBP6	LINC02606	0.604347
DOWN	IGFBP6	SETBP1.DT	0.604273
DOWN	IGFBP6	MIR497HG	0.601227
DOWN	IGFBP6	GREM1.AS1	0.599184
DOWN	IGFBP6	DNM3OS	0.597647
DOWN	IGFBP6	MAP3K4.AS1	0.595711
DOWN	IGFBP6	FLRT2.AS1	0.594711
DOWN	IGFBP6	FGF14.AS2	0.591428
DOWN	IGFBP6	CARMN	0.589731
DOWN	IGFBP6	NAV2.AS6	0.585963
DOWN	IGFBP6	SH3RF3.AS1	0.583629
DOWN	IGFBP6	LETR1	0.577307
DOWN	IGFBP6	PRSS23.AS1	0.574392
DOWN	IGFBP6	LINC01936	0.57068
DOWN	IGFBP6	PRDM6.AS1	0.570419
DOWN	IGFBP6	HAND2.AS1	0.568024
DOWN	IGFBP6	GAS1RR	0.566828
DOWN	IGFBP6	LINC02993	0.563567
DOWN	IGFBP6	LINC01116	0.559509
DOWN	IGFBP6	LINC01354	0.558348
DOWN	IGFBP6	LINC01081	0.556651
DOWN	IGFBP6	ZNF582.DT	0.556279
DOWN	IGFBP6	ADAMTS9.AS2	0.555586
DOWN	IGFBP6	MRGPRF.AS1	0.55257
DOWN	IGFBP6	LINC00900	0.552342
DOWN	IGFBP6	LINC02884	0.549991
DOWN	IGFBP6	HHIP.AS1	0.543884
DOWN	IGFBP6	LINC02593	0.543253
DOWN	IGFBP6	A2M.AS1	0.543222
DOWN	IGFBP6	LINC00968	0.542737
DOWN	IGFBP6	LINC01579	0.540475
DOWN	IGFBP6	LINC03007	0.540368
DOWN	IGFBP6	LINC00891	0.540151
DOWN	IGFBP6	MIR130AHG	0.53901
DOWN	IGFBP6	SERTAD4.AS1	0.537582
DOWN	IGFBP6	MIR1915HG	0.533248
DOWN	IGFBP6	ISL1.DT	0.526768
DOWN	IGFBP6	LINC02975	0.525401
DOWN	IGFBP6	ZFHX4.AS1	0.523925
DOWN	IGFBP6	LINC00924	0.523417
DOWN	IGFBP6	LINC01589	0.522848
DOWN	IGFBP6	MEG3	0.521721
DOWN	IGFBP6	LINC01537	0.520486
DOWN	IGFBP6	GIHCG	0.520378
DOWN	IGFBP6	LINC01140	0.518235
DOWN	IGFBP6	MBNL1.AS1	0.516661
DOWN	IGFBP6	UNC5C.AS1	0.516519
DOWN	IGFBP6	LRFN5.DT	0.515333
DOWN	IGFBP6	TBX2.AS1	0.51443
DOWN	IGFBP6	CYP1B1.AS1	0.513424
DOWN	IGFBP6	LINC02981	0.512731
DOWN	IGFBP6	LINC02106	0.511731
DOWN	IGFBP6	SENCR	0.511113
DOWN	IGFBP6	ACTA2.AS1	0.505249
DOWN	IGFBP6	PRR34	0.504562
DOWN	IGFBP6	CACNA1C.AS4	0.503721
DOWN	IGFBP6	IGFBP7.AS1	0.503215
DOWN	IGFBP6	LINC02202	0.502687
DOWN	IGFBP6	CRMA	0.500161
UP	MAGEA2	MAGEA6.DT	0.738491
UP	MAGEA2	MAGEA4.AS1	0.595712
UP	MAGEA2	LINC00355	0.581798
UP	MAGEA2	LINC02835	0.537505
UP	MAGEA2	EPIC1	0.525835
UP	MAGEA2	LINC01194	0.523416
UP	MAGEA2	DSCR8	0.512387
UP	MAGEA2	DSCR4.IT1	0.503478
UP	MAGEA2	LINC02864	0.50001
DOWN	MYLK	FENDRR	0.754118
DOWN	MYLK	TICAM2.AS1	0.586849
DOWN	MYLK	EOGT.DT	0.546909
DOWN	MYLK	EDIL3.DT	0.529868
DOWN	MYLK	AKAP13.AS1	0.525286
DOWN	MYLK	STARD4.AS1	0.504325
UP	OTX2	LINC02326	0.525779
UP	OTX2	OTX2.AS1	0.516891
UP	PROX1	PROX1.AS1	0.773199
UP	PROX1	DNPEP.AS1	0.534395
UP	PROX1	EVA1A.AS	0.520355
UP	PROX1	TUSC8	0.515634
UP	PROX1	MYO1B.AS1	0.503655
UP	SERPINE1	THBS1.IT1	0.54671
UP	SIX1	SALRNA1	0.663196
UP	TRPM8	LINC02334	0.525683
UP	TRPM8	LINC01344	0.52431
UP	TRPM8	LINC01716	0.514875
UP	TRPM8	BASP1.AS1	0.509835
UP	TRPM8	CCDC26	0.503002
UP	WNT2	LINC01615	0.628384
UP	WNT2	LINC01614	0.607088
UP	WNT2	LINC01705	0.571533
UP	WNT2	FNDC1.AS1	0.557954
UP	WNT2	LINC01094	0.548049
UP	WNT2	MAP3K4.AS1	0.524042
UP	WNT2	LINC01050	0.519342
UP	WNT2	PELATON	0.518721
UP	WNT2	LINC00922	0.503046
UP	WT1	WT1.AS	0.571096
