# Supplementary material for: Identification the Cellular Senescence Associated lncRNA LINC01579 in Gastric Cancer
Source: J Cell Mol Med. 2025 Jan 24;29(2):e70360. doi: 10.1111/jcmm.70360 (PMC11760997; doi:10.1111/jcmm.70360)
Supplement: Supplementary file 8 — Table S7. [file JCMM-29-e70360-s007.xlsx]

## Sheet: S7
Supplementary table 7. Data of Heatmap Diagram
Genes	TCGA.CD.5801	TCGA.BR.6566	TCGA.RD.A7BS	TCGA.CD.A4MH	TCGA.BR.4201	TCGA.HU.A4GY	TCGA.HU.8249	TCGA.FP.A4BF	TCGA.CG.5716	TCGA.CG.4305	TCGA.D7.8573	TCGA.FP.7735	TCGA.IN.A7NR	TCGA.R5.A7O7	TCGA.VQ.A8E3	TCGA.BR.8361	TCGA.D7.8574	TCGA.F1.6875	TCGA.IN.AB1V	TCGA.HU.A4GJ	TCGA.BR.8284	TCGA.HF.A5NB	TCGA.BR.7722	TCGA.BR.7704	TCGA.BR.8591	TCGA.FP.8099	TCGA.CD.8530	TCGA.IN.AB1X	TCGA.CG.4477	TCGA.CD.5803	TCGA.VQ.A91E	TCGA.FP.7916	TCGA.CD.5804	TCGA.HU.A4GC	TCGA.D7.5577	TCGA.D7.6818	TCGA.HU.A4GT	TCGA.R5.A7ZI	TCGA.BR.8289	TCGA.D7.6520	TCGA.BR.4369	TCGA.VQ.A924	TCGA.CG.4460	TCGA.VQ.A91V	TCGA.CG.4444	TCGA.CD.A487	TCGA.BR.6457	TCGA.BR.6565	TCGA.BR.7715
A2M	11593	11360	22824	24407	67846	84538	11987	56773	24661	35698	10969	45315	12236	9423	19081	30331	82878	10912	27795	40551	74130	16147	63009	17363	44340	35543	157719	37968	41320	62124	16736	89151	43505	24650	24907	54989	9471	4648	59423	55142	53075	14042	48822	25618	51163	21373	113537	41561	42228
A2M.AS1	12	45	29	33	94	142	30	83	13	34	15	75	20	22	84	84	129	63	28	93	81	31	38	51	48	47	70	26	72	68	43	85	64	125	10	49	28	29	89	140	136	24	161	24	30	60	95	41	44
AACSP1	0	0	18	386	23	2	35	9	4	17	18	11	3	21	56	34	2	65	45	2	21	752	7	0	100	9	9	4	23	0	7	4	0	65	6	1	0	1	5	11	73	204	374	3	1	24	0	44	1
AARD	5	5	25	26	8	26	23	69	5	5	13	36	5	23	6	3	80	4	73	38	36	3	25	9	28	18	175	9	17	37	17	70	73	16	2	42	8	2	40	18	24	3	14	3	17	51	126	30	23
ABCA10	11	29	149	688	252	1784	98	299	72	303	39	21	49	28	231	82	409	61	325	178	74	192	178	74	70	35	170	131	126	47	104	245	66	169	31	55	319	758	143	41	353	18	112	201	144	34	77	23	56
ABCA6	46	39	200	222	835	1775	110	780	134	677	172	55	48	98	281	87	925	79	354	880	487	33	650	77	180	190	696	279	510	508	161	609	88	260	93	258	116	35	590	186	510	62	203	115	325	101	434	270	104
ABCA8	45	23	327	291	779	7332	104	497	684	686	90	276	294	147	163	26	1690	79	508	1192	345	12	558	34	182	68	1698	1230	529	595	545	1144	146	673	72	342	24	30	926	131	787	75	1300	429	648	261	1886	180	171
ABCA9	41	8	182	172	713	1254	34	883	17	680	53	41	53	46	133	87	452	30	145	93	243	39	252	44	105	74	359	98	220	249	44	699	70	225	28	243	66	10	518	200	483	25	84	65	227	108	481	200	61
ABCB5	3	0	52	7	139	46	134	44	2	86	42	5	3	43	177	7	28	7	7	12	73	1	11	1	11	10	17	0	22	200	4	23	6	28	3	10	1	0	27	2	20	6	10	4	23	26	43	9	6
ABCC9	85	335	379	514	3244	1020	325	1470	292	819	366	649	159	141	385	1406	2197	199	527	590	1329	280	644	399	1242	306	3818	503	869	1093	284	1813	1389	380	194	1099	188	102	1378	506	597	370	485	203	1061	1853	3468	1082	1530
ABCD2	91	23	48	29	113	586	79	176	136	97	46	22	11	22	181	81	272	0	49	625	266	73	26	60	103	24	70	230	122	163	154	305	37	59	61	25	24	30	43	18	101	49	38	15	63	43	83	90	28
ABI3BP	298	134	845	1441	4280	24399	281	2326	501	4611	333	1208	711	134	427	425	12477	62	1013	6074	4460	101	3245	708	1865	620	1782	1051	2708	7611	934	5013	886	2394	577	1413	160	115	2158	612	3117	331	394	619	2482	995	5818	1572	1207
ABRA	2	1	21	6	8	4	24	0	5	2	11	16	10	13	44	2	4	1	2	3	19	1	8	17	8	5	159	4	26	13	8	9	4	19	6	2	5	8	9	0	15	2	23	11	15	5	18	3	6
ACACB	441	416	328	2356	1097	2642	698	708	1781	1328	968	1766	373	432	1505	216	3630	2269	2194	2211	2085	1270	1533	756	1503	2181	2881	3468	1225	1658	1541	2902	1515	1332	196	1911	161	745	2797	2077	2065	746	1629	1336	501	1019	2802	1032	657
ACKR1	153	62	462	158	892	4503	259	832	1264	654	60	1519	1545	99	278	51	3414	209	1328	3733	1530	7	123	590	948	60	2097	757	581	3839	190	1751	1387	1491	108	1004	123	48	1309	270	170	388	275	717	626	635	5118	656	148
ACTA2	3254	9008	3617	7618	17729	6829	1845	23989	3391	4760	2162	12594	2826	2151	1750	6372	11199	2468	12487	5553	18834	4000	9945	7019	9570	7405	38445	2185	5915	23613	2559	13353	29852	6407	5116	13597	2193	640	23685	22226	12233	4716	6221	1898	8038	16691	65110	15473	14843
ACTA2.AS1	22	20	39	173	235	243	40	156	38	167	19	70	41	25	21	24	325	20	250	167	101	11	117	66	147	58	170	76	86	85	41	187	76	48	15	38	21	10	201	50	407	79	67	37	84	191	112	80	150
ACTC1	56	42	115	73	146	25	25	22	40	58	12	600	43	28	10	409	155	11	67	109	166	27	349	162	199	41	7157	35	336	58	42	346	604	137	113	192	34	5	96	73	983	31	586	91	539	406	1386	236	2637
ACTG2	1440	4299	2345	4971	13323	1474	838	1247	2428	3819	1041	11336	5165	979	341	7577	5639	473	28430	5123	91271	2418	4309	7039	24968	1104	62625	2022	4344	59224	1490	22452	68893	2993	1567	9245	856	93	86579	25105	9940	21714	7732	1724	5035	86174	198388	71301	10656
ACTL8	0	20	8	0	9	14	12	59	6	16	205	30	22	1879	18	1886	1	4	9	0	9	131	0	2	0	1	6	0	5	3	43	4	2	1	0	0	88	1	18	1	4	7	4	19	7024	1376	1	2940	12
ACTN1	8541	14904	5973	19289	27578	13777	17488	21676	7745	15026	26657	26982	8085	8251	13322	10823	14550	44645	13211	11517	32217	13670	12173	21375	27001	21573	35743	12163	15669	29254	16182	29677	32029	8680	15959	27370	13694	4416	43355	23397	12580	19435	13275	18672	14713	28140	53184	30449	25431
ACTN2	10	4	25	14	49	61	44	38	11	31	42	185	2	25	101	39	42	4	17	150	221	2	15	7	36	10	94	4	44	132	7	155	247	5	11	65	3	1	681	35	144	34	20	4	11	408	401	308	9
ADAM23	44	87	121	7616	2748	1150	100	239	100	310	48	140	145	33	81	40	594	31	1122	545	296	28	48	82	122	87	432	421	158	515	122	412	96	125	72	306	49	8	392	307	171	70	570	67	162	228	593	211	219
ADAM33	48	242	204	201	818	2549	42	166	145	443	52	166	94	50	172	49	2485	17	695	390	460	33	284	122	303	75	2522	234	194	725	99	631	353	230	34	562	39	7	1673	402	423	168	794	93	253	680	1776	499	453
ADAMTS1	620	986	1177	1618	5140	7750	1382	4655	792	1354	611	2600	765	539	888	1897	2791	2038	1230	3524	5751	1555	1927	1276	5412	868	9217	1620	5017	3507	1565	3747	2993	2027	711	1976	779	353	2158	676	1904	1470	2230	719	2050	1167	10135	3376	3292
ADAMTS8	73	29	67	147	471	573	149	52	73	100	71	868	60	45	64	28	565	16	211	253	294	136	234	110	870	77	948	87	201	567	148	578	251	85	83	521	9	9	374	250	313	73	106	115	144	592	2354	208	298
ADAMTS9.AS1	10	1	44	13	107	50	21	118	9	27	5	51	2	15	37	10	12	36	160	33	19	7	14	7	40	15	59	21	40	19	11	18	36	36	4	12	1	3	46	6	19	19	2	4	19	21	61	26	23
ADAMTS9.AS2	3	11	83	57	81	154	51	69	22	41	54	33	38	32	91	24	132	35	172	80	96	2	122	10	63	37	239	30	74	74	20	130	39	31	9	26	5	1	108	43	86	12	39	22	29	94	137	36	18
ADAMTSL1	60	79	99	144	765	895	183	252	304	407	121	357	103	47	331	88	680	191	234	1308	611	64	179	198	472	130	599	95	319	497	201	588	267	215	157	661	54	59	274	118	360	130	153	76	349	237	963	292	318
ADAMTSL3	90	34	140	287	259	2439	51	260	213	465	79	284	118	57	103	421	982	66	161	769	1376	61	252	63	202	145	1700	319	638	651	151	1794	400	162	111	211	27	18	858	411	781	75	513	105	264	265	1144	245	285
ADCY2	22	123	139	93	123	238	55	138	41	169	63	48	39	45	168	49	295	97	213	131	398	40	106	34	149	116	794	44	200	358	51	222	191	54	40	1808	27	2	272	288	182	66	122	81	163	142	391	196	157
ADCY5	152	58	367	1742	766	1004	102	129	317	208	89	961	243	71	161	293	1190	38	1956	1304	1397	81	1217	219	1098	263	3267	366	368	2488	194	2033	1315	234	150	819	45	14	1739	1389	1007	272	325	232	409	1668	6213	1619	812
ADCYAP1	9	0	43	11	182	56	27	20	24	45	6	6	2	12	43	6	33	3	52	219	82	0	29	0	122	9	203	78	25	22	17	119	76	57	8	91	4	34	49	18	31	47	7	2	70	77	363	35	74
ADCYAP1R1	1	8	48	4	47	60	9	15	24	25	8	16	9	5	58	2	112	0	18	70	86	4	18	2	38	25	96	5	15	45	2	29	39	19	1	65	1	0	60	28	12	27	15	5	8	62	420	45	97
ADD2	40	24	96	29	265	426	68	201	57	99	26	35	21	55	151	63	688	12	54	848	284	32	32	58	53	83	85	85	1395	173	38	202	206	60	40	276	16	39	96	28	46	23	37	30	57	32	328	63	43
ADGRB3	1	3	52	1	112	93	19	7	7	40	26	9	9	7	44	20	45	9	32	30	66	17	38	1	51	14	67	16	38	51	2	45	26	32	3	84	9	4	62	13	13	27	102	4	23	34	142	24	11
ADGRD1	110	97	213	990	546	3077	47	506	182	831	62	215	64	49	120	270	1338	39	289	491	813	594	145	87	240	317	719	169	266	1578	212	1071	276	293	114	1234	99	5	910	552	1800	81	74	192	369	234	2184	507	233
ADGRF1	138	62	955	121	182	62	69	901	1332	232	794	490	582	73	803	247	16	5	9074	48	98	3131	1721	94	264	3035	94	8397	1004	18	603	5242	253	800	245	10	172	48	45	7	70	463	153	2895	49	559	7	0	5
ADGRF2	0	4	41	3	66	4	18	16	3	8	12	20	13	3	13	2	4	3	154	2	29	0	14	10	244	69	1	14	25	2	2	24	10	6	9	3	4	1	215	3	64	4	1	13	2	0	4	6	20
ADGRF4	86	175	239	818	601	31	179	502	12	21	178	254	363	36	177	30	41	0	2003	0	4	24	15	15	208	1506	22	562	373	5	9	152	112	484	660	32	397	0	60	153	1369	59	22	286	24	9	20	1290	14
ADGRV1	15	1	286	123	22	20	243	140	17	30	124	146	92	67	340	17	16	51	332	24	170	21	17	3	10	22	281	99	261	4	28	41	283	444	34	282	23	14	444	91	3365	7	684	20	221	25	9	20	11
ADH1B	61	13	250	289	2245	11798	38	590	666	1200	66	752	1440	77	64	14	15451	1	1647	2928	1908	547	378	193	325	47	3325	1120	894	1135	505	1446	103	3326	113	304	7	73	2348	59	815	60	526	322	1035	307	5086	205	336
ADHFE1	14	9	30	19	43	92	5	31	29	28	13	20	74	14	40	7	60	13	121	124	41	10	105	22	18	7	45	44	71	36	36	52	18	29	8	5	3	30	22	5	66	8	124	42	17	32	37	22	4
ADIPOQ	0	0	4	0	378	45	4	91	15	59	24	0	2	1	26	0	16	1	13	13	8	0	0	1	1	1	10	3	16	0	2	2	1	143	1	21	1	1	1	0	3	1	0	1	1	0	325	4	0
ADRA1A	2	2	35	2	20	73	17	36	18	11	10	20	7	11	42	14	9	25	14	76	65	9	19	11	8	1	121	2	26	10	27	15	1	27	1	18	2	4	12	1	35	3	12	2	20	6	81	26	5
ADRA1D	3	7	23	535	21	98	40	25	91	19	21	329	4	110	69	36	24	217	13	10	104	5	63	3115	44	35	101	7	23	264	39	63	142	4	4	37	0	3	117	29	183	6	39	16	15	205	303	120	1261
ADRB2	39	33	188	53	92	276	15	169	556	92	9	63	158	14	37	17	324	3	697	491	141	44	331	68	87	94	99	335	289	140	102	174	44	54	71	86	7	334	74	37	82	20	95	112	73	126	226	103	41
ADRB3	2	3	14	8	6	1	5	6	6	6	5	4	3	10	21	1	0	3	12	15	18	0	4	1	4	1	16	3	2	5	1	6	21	2	0	12	0	2	11	1	4	1	12	1	2	3	61	2	13
AFF3	61	36	205	138	216	2624	221	110	384	165	92	164	131	49	197	43	2285	20	932	6697	480	52	197	99	91	97	981	403	271	607	367	489	94	149	42	160	28	13	387	114	362	27	204	237	178	85	666	96	91
AGAP11	0	0	2	0	8	13	1	0	0	9	0	5	0	1	3	0	7	1	4	0	0	0	4	0	5	3	1	2	3	0	14	0	1	5	0	0	2	0	19	0	2	0	2	5	1	2	0	0	0
AGTR1	2	22	25	7	237	152	76	41	4	57	13	34	11	3	18	12	47	440	61	38	135	0	9	428	69	22	75	8	3191	125	5	65	125	31	3	59	3	0	160	67	6	10	3	11	12	128	297	143	41
AGTR2	1	0	1	0	4	6	0	0	0	0	0	0	3	0	0	0	20	0	0	0	5	1	0	2	3	1	0	0	0	0	0	0	1	0	0	0	0	0	8	0	6	7	0	6	0	0	20	2	0
AHNAK2	508	3519	2369	571	13704	3550	299	4937	1158	8927	929	1159	5670	849	1546	4895	4962	335	29818	1113	6614	11767	1699	267	6166	11981	7058	30751	3116	7437	1563	5370	3572	721	1760	2832	545	130	9853	4689	4243	6331	662	7195	961	4293	12956	6568	2033
AKAP12	341	890	669	1072	7140	7101	420	8773	668	3289	585	2331	2526	459	567	1546	4201	18677	1476	2524	3750	358	1945	315	2359	4803	7836	1919	4984	4573	718	4263	1609	1668	437	3540	351	259	4607	3016	3234	635	1596	23436	6210	2248	7828	2372	3939
AKAP6	39	39	245	133	400	416	244	97	62	104	144	115	145	127	216	219	183	361	767	196	724	248	353	176	371	213	1054	230	444	862	51	767	424	638	126	334	270	13	774	709	323	221	370	159	365	557	1217	579	271
AKR1B10	4882	10566	3560	188	629	23	335	46	67080	35698	6079	2943	3119	3918	37	12	603	2	7651	26163	13753	6262	12100	231	2019	183	4132	5265	4035	91	16470	4448	12171	44661	15487	181	10466	105	58973	2948	251	53	4455	31801	1843	54	1419	296	8
AKR1C4	4	15	17	132	8	37	153	14	22	14	23	186	11	3	100	0	73	172	5	19	38	849	13	230	13	29	39	37	140	10	20	17	225	33	8	236	84	2	95	19	37	11	202	492	113	42	19	80	41
AKT3	315	813	656	659	2718	3678	610	2548	571	1951	468	1319	320	588	1013	1051	2861	4653	1103	2371	3032	451	939	515	1656	1243	4649	1173	2000	2299	613	2635	1563	1050	492	4555	441	198	2451	1089	1424	709	2589	574	1540	1316	2651	1865	1176
ALB	2	0	21	1957	16	9	6	47	65	3	6	126	7	5	86	7	15	71	3	7	2	11	84	25	3	3	8	81	93	1	50	111	4840	11037	839	2	1	37	24	25672	1052	1	220	115	4	27	4	2	1
ALDH1B1	1789	5572	667	11775	5651	1676	2779	2053	1836	3043	3259	3985	503	955	1747	6584	11495	2143	1121	1821	6661	3816	1894	2115	7087	2236	10174	1390	1562	2726	3353	3871	8373	1911	1705	3327	6422	1082	10668	2854	2797	3670	1885	1025	5112	4780	10163	7337	4336
ALDH3B2	579	42	974	573	243	74	202	7	31	53	310	26	1343	40	139	6	22	7	12326	22	780	20	488	1060	178	1777	21	4371	778	537	179	277	882	130	661	5	486	9	318	2129	26	14	11	85	46	381	107	53	3009
ALK	2	4	43	0	9	41	15	16	13	10	26	8	0	14	73	1	10	2	13	23	68	2	18	3	7	43	18	6	24	20	1	18	15	0	13	13	6	2	8	11	13	7	16	4	7	8	49	18	15
ALOX12B	1	41	55	44	160	6	22	65	17	2	8	49	7	50	13	10	4	4	173	12	9	165	22	91	0	43	22	54	8	8	29	19	11	6	87	7	64	4	38	11	144	3	127	5	23	3	0	9	17
ALOXE3	42	72	61	19	115	9	22	56	69	7	45	78	4	32	72	2	5	10	90	33	23	205	15	1	9	87	23	50	18	15	13	16	10	7	87	1	70	6	11	21	32	0	135	7	5	14	2	9	6
ALPK3	128	241	310	1060	731	592	333	288	325	588	504	669	130	368	503	597	487	8530	1629	729	1306	278	544	190	1026	1066	1417	664	494	2008	318	1217	1196	2591	220	1042	242	42	1579	676	4625	406	4928	2158	367	629	2034	873	589
AMBP	16	45	25	156	7	35	159	16	50	375	11	548	22	5	35	9	7	27	43	43	55	1656	44	59	94	36	29	58	28	96	50	32	254	40	12	497	67	16	403	51	275	5	134	804	41	16	72	40	272
AMER2	2	1	59	3	1	8	58	10	0	5	15	1	2	23	26	3	0	2	4	6	25	0	4	2	6	9	2	0	37	2	2	3	0	2	0	0	0	2	4	1	33	1	2	4	1	5	9	1	1
AMOTL1	505	975	1094	1478	4470	4273	838	2572	896	2406	2891	1723	1331	682	983	904	3578	5592	7920	1639	4102	690	2032	500	2418	2240	6819	2824	2643	5105	666	4372	1844	1112	2198	7997	560	363	5815	3539	5945	856	3249	822	2458	2967	7060	3491	3295
AMPH	26	95	103	85	372	224	71	136	124	69	75	94	42	103	161	79	208	9	87	176	178	43	55	55	104	72	739	86	160	174	108	145	90	113	31	209	49	12	187	165	213	51	114	78	148	189	273	101	213
ANGPT1	91	90	94	611	535	568	99	195	67	225	85	212	67	33	175	220	571	81	257	258	528	111	91	137	205	139	656	156	317	178	130	606	156	257	82	160	45	15	983	93	583	55	258	103	176	416	359	260	275
ANGPTL1	14	19	55	78	1062	2246	38	384	46	214	32	123	86	4	95	101	526	97	898	295	802	9	248	46	447	110	447	119	283	1091	44	599	426	267	32	176	18	10	636	240	127	136	42	38	103	1092	2062	708	429
ANGPTL2	985	10756	1643	1191	14354	5373	2067	7797	1566	4346	1436	2101	640	2541	2247	4506	3710	2960	847	2078	9503	1622	1776	1903	5816	6163	11770	2839	3566	10589	1572	4891	5213	3435	1632	8655	1888	472	5749	3512	3635	5026	1849	1380	3703	5944	10581	7780	4959
ANGPTL5	0	0	15	9	13	40	9	9	1	1	8	0	0	5	17	0	21	3	9	4	7	1	0	2	0	8	6	12	24	5	3	10	1	16	0	5	0	0	1	1	8	0	2	4	1	7	5	1	1
ANGPTL7	0	2	24	18	86	102	21	9	8	12	13	13	5	9	32	6	59	7	18	39	66	5	29	4	19	20	41	11	21	35	7	55	44	28	3	20	2	1	48	27	13	15	9	8	24	28	371	51	42
ANK2	117	69	405	864	2043	5418	150	480	218	1348	198	428	189	48	272	372	3130	299	514	2535	1667	117	302	124	652	357	1702	743	763	2231	242	1691	610	585	126	738	84	25	1369	407	1664	293	278	289	545	809	2507	710	459
ANKRD20A18P	0	0	1	14	0	4	15	5	0	0	1	7	0	0	3	0	31	3	55	18	1	0	6	0	4	10	8	5	2	3	5	1	1	0	0	0	0	0	16	0	11	0	2	0	1	2	0	0	2
ANKRD35	88	106	234	92	134	278	63	155	49	57	124	144	200	77	111	33	266	21	2952	173	144	52	159	74	74	73	431	1009	186	240	45	167	341	70	146	119	44	27	245	209	130	33	59	185	54	133	375	128	144
ANKRD63	0	1	8	1	0	1	0	0	1	0	1	0	3	0	8	4	0	0	1	2	2	2	0	1	7	2	4	1	1	0	0	6	1	0	1	2	9	2	4	1	9	0	80	1	2	6	17	5	5
ANKRD65	27	139	133	4734	212	357	50	235	298	118	29	220	172	29	66	57	176	2188	1054	552	126	17	308	162	501	130	383	375	171	250	204	236	226	76	85	526	56	21	398	500	280	53	295	81	107	211	624	202	189
ANKS1B	22	5	101	18	39	175	48	72	13	25	71	14	39	52	127	15	103	4	137	97	109	37	37	16	27	30	148	501	84	69	24	67	45	27	6	157	6	23	186	86	37	18	42	9	23	34	134	50	22
ANO5	6	6	130	39	393	251	100	262	196	51	76	323	132	191	104	1464	78	4	501	476	272	958	174	20	158	1228	712	206	465	227	1417	336	208	223	13	139	17	41	409	1511	400	25	212	580	86	461	367	144	72
ANTXR2	511	5487	1342	1653	6763	4568	2188	5418	1412	5033	695	1737	1267	838	1612	1753	4778	2642	2334	4120	6293	7723	1636	1588	3613	1927	5757	2013	2244	4308	2580	4571	3859	2098	737	3113	4226	301	5723	3400	3763	3142	2115	9585	2257	3565	6716	3589	2111
ANXA6	3955	5783	1447	6240	6777	12270	7402	8278	4381	5380	1577	16410	918	1525	2419	3486	11920	15351	2158	14599	8244	2079	3245	13816	5500	4293	11367	3067	3342	13574	2471	8064	8449	2232	2725	22185	1909	1174	12075	5531	6562	1691	3814	1533	3560	4761	14127	7541	12009
AOC3	565	1451	738	1255	4428	3066	618	1848	931	999	436	2210	563	292	557	1877	6666	860	2811	2374	5517	494	2186	1340	3358	1836	10706	726	1148	7722	595	3646	4323	1657	842	4392	436	104	7900	4303	1958	1027	736	528	1660	4510	16852	4997	3480
AOC4P	5	3	11	3	25	38	15	22	2	7	9	8	4	17	36	9	61	29	11	15	46	1	26	5	34	16	48	9	8	21	8	18	13	8	3	8	1	1	31	2	21	20	3	2	9	19	41	18	14
AOX1	21	40	122	89	1244	2128	346	310	134	507	43	263	84	27	113	22	937	412	433	127	276	3	88	77	178	124	507	106	212	269	33	224	132	645	5	762	39	11	514	3771	705	43	252	29	321	145	1018	236	205
AP1S2	483	1063	478	2061	2556	3026	939	1335	462	1466	896	1743	330	298	997	1364	1693	2137	817	2543	1927	800	577	1817	938	749	2067	680	1760	1387	882	1514	1263	560	747	2484	1709	487	1868	951	1427	592	767	601	1051	1108	1637	1265	1019
AP3B2	0	5	67	76	136	148	27	23	37	16	24	624	27	38	125	10	113	77	125	184	66	17	31	442	11	46	63	27	69	87	33	42	19	24	2	2016	3	1	44	37	353	9	269	42	18	36	91	21	70
APBB1	283	399	259	1112	714	1622	212	995	513	359	123	637	400	193	257	307	1305	1130	668	1868	1011	145	908	786	572	1694	1657	579	230	1621	335	826	1022	396	253	4322	131	114	2573	852	1045	231	689	243	274	687	1809	778	798
APLN	37	592	370	728	295	224	1058	91	71	139	923	1962	30	1359	845	410	51	1837	47	44	234	1938	196	824	1055	231	4820	367	177	140	531	225	302	302	286	646	1221	524	66	92	169	49	282	64	931	149	117	696	380
APOA2	0	3	8	21	3	7	98	34	3	13	87	205	4	20	24	1	3	1	1	0	8	30	3	567	2	6	9	2	11	17	24	5	37	15	5	65	29	12	9	1	1464	5	16	0	7	3	4	316	261
APOB	0	855	93	4101	59	59	175	11	322	2003	16	3233	10	35	32	1	282	2	120	146	50	2	3	4	26	4	74	18	1483	40	28	182	79	13907	4	861	305	2	97	10	76243	2	2006	48	4871	43	144	22	19
APOBEC1	10	706	34	197	68	46	1442	51	470	79	211	222	83	44	37	1	144	0	98	207	31	120	91	4	6	901	29	79	133	5	197	61	431	793	34	1	1025	0	2	0	824	35	55	48	373	21	8	136	0
APOBEC3B	210	189	104	695	314	13	135	458	220	348	373	839	195	415	179	537	101	1040	89	248	1179	586	407	1042	645	1088	195	1461	106	1634	256	555	663	334	576	783	143	91	906	866	332	208	259	93	408	275	70	627	350
APOC3	0	3	9	1893	1	29	8	2	8	27	0	2998	1	53	18	1	1	2	21	4	4	2	0	384	5	4	13	0	36	3	7	6	502	1386	0	1231	51	2	48	18	13605	0	97	24	49	1	13	42	0
APOD	520	549	2340	3379	5016	20307	358	11731	1427	11079	114	7674	1759	562	107	94	3252	151	1013	3398	1860	45	1028	495	1215	1352	22600	735	1422	10205	276	17222	23498	5315	196	7014	380	79	10355	40533	4244	1554	1721	1226	1169	1224	42151	10794	4301
APOH	8	3	10	59	13	7	16	41	6	5	353	1879	37	11	52	1	1	45	1	7	32	11	8	175	5	6	13	2	27	5	6	16	198	417	47	488	35	5	101	99	202	1	246	4	18	6	3	26	222
AQP1	1475	1824	2253	1686	5607	9392	1086	2790	1740	2284	977	68116	1372	611	15069	4636	11910	1082	3185	4400	16523	3406	2697	2716	20963	4286	9465	11730	6043	25714	951	7773	14704	3412	14150	9075	5456	462	5300	3945	1636	14074	2159	3431	3791	4861	17849	7508	3336
AQP4	0	2	25	20	18	2	2	0	692	1	2	22	9	1	17	0	0	1	177	366	12	0	26	5	0	2	23	9	9	0	0	14	1	13	1	0	0	0	4	1	17	0	13	3	2	1	3	0	7
AR	19	71	116	2241	522	563	21	355	41	331	33	160	153	69	57	53	191	23	155	149	215	28	140	27	164	112	480	107	155	391	25	243	184	283	30	173	49	15	275	604	313	36	1277	68	73	212	646	169	153
ARC	4	95	177	341	74	62	23	101	28	10	2	38	28	98	31	8	4	64	23	12	16	3292	5	12	9	29	58	2	29	43	33	12	27	20	0	56	36	18	23	11	58	7	18	1021	11	103	116	46	16
AREG	156	1580	987	1164	4948	208	2305	2378	943	998	657	1209	427	1614	894	950	47	831	785	741	1056	1696	1432	2814	758	581	1412	1328	18353	129	1954	159	102	927	176	50	2072	197	134	339	3024	992	1233	2197	918	1608	229	3309	4083
ARHGAP10	622	555	307	802	1226	1627	389	2417	636	551	983	2593	369	230	467	642	661	219	3246	1096	1152	572	871	274	1239	649	1631	666	816	1392	1947	1315	1258	864	635	1317	684	205	1375	665	759	1208	670	752	342	739	1353	1136	401
ARHGAP20	35	64	85	88	457	576	47	332	113	211	53	68	86	17	70	83	314	18	218	139	321	26	57	16	162	135	379	252	124	214	46	225	106	94	56	182	15	417	161	85	142	63	306	54	128	171	292	191	123
ARHGAP40	0	0	137	0	11	3	29	47	43	10	8	70	155	7	36	0	1	1259	1834	22	7	0	6	16	0	6	29	309	92	3	78	1	245	31	0	2	1	0	630	332	176	1	203	18	0	486	0	1	8
ARHGAP44.AS1	1	0	13	1	2	6	0	14	1	1	4	4	0	1	18	2	13	1	6	10	6	1	10	3	16	5	8	1	8	3	2	7	3	4	1	2	0	1	7	6	7	8	3	1	3	11	4	4	1
ARHGAP6	89	83	523	351	308	1987	120	619	529	230	142	421	134	171	317	228	571	808	199	838	972	172	763	149	418	1701	633	509	590	1301	700	818	302	857	121	847	123	37	852	315	420	194	825	1015	203	394	1110	437	332
ARHGEF16	1197	4027	580	3632	1464	929	2188	1532	3024	3201	1943	2946	1542	865	3133	2983	1072	5404	4233	1591	5193	28892	3390	3356	7298	2659	1191	3527	2013	725	8832	2965	2375	3400	2795	1174	4934	741	4110	5449	885	3414	2594	9535	3016	532	916	2306	2396
ARHGEF17	581	1862	920	3279	3024	3732	1246	4080	1548	2231	1227	2664	665	1026	1578	4985	3318	2721	2844	1849	4296	3524	2877	2122	4985	4203	6438	4251	1412	3176	1996	4582	3248	1559	1116	3804	637	888	4997	4866	7135	1367	2645	3387	1765	3279	6923	2945	3649
ARHGEF25	74	161	50	112	135	180	32	202	63	72	36	107	20	9	37	63	277	230	121	86	286	50	102	62	141	178	351	33	34	332	18	250	268	49	64	250	23	35	467	257	110	42	154	22	54	190	686	250	268
ARHGEF26	15	136	107	732	614	932	485	261	240	348	57	211	298	96	650	380	1243	861	1587	456	1232	398	146	30	256	59	867	479	368	454	402	582	600	931	13	515	161	79	996	255	361	467	664	192	165	1549	1128	870	524
ARHGEF26.AS1	1	0	52	14	14	25	48	45	4	18	47	13	12	19	97	3	21	40	53	14	27	5	11	0	4	5	17	12	54	12	3	10	15	85	0	8	0	6	21	25	48	2	16	10	8	52	14	4	5
ARHGEF4.AS1	0	6	18	43	9	8	11	5	2	8	2	4	5	51	36	14	6	21	23	6	1	33	0	0	2	342	19	29	21	0	2	0	5	2	1	9	20	2	84	9	111	17	6	40	10	8	14	0	21
ARL4D	31	72	388	398	313	210	47	189	70	67	361	232	287	26	52	27	179	72	2033	62	161	64	79	71	100	70	352	686	267	243	15	99	185	65	22	182	13	18	969	309	190	24	201	86	56	280	405	216	188
ARL5AP3	0	0	3	3	1	5	11	2	0	0	4	0	0	1	3	1	7	1	1	0	4	0	2	0	0	2	2	0	3	0	3	3	0	0	0	0	0	0	4	0	3	0	1	4	2	0	0	0	0
ARMCX1	114	153	193	361	744	712	70	487	201	269	72	187	168	91	108	168	575	1050	296	453	387	94	267	183	330	287	942	211	728	649	71	494	362	244	148	836	106	75	422	448	780	109	1793	86	232	294	656	323	280
ARMCX2	162	485	282	634	1103	1279	201	1225	621	592	137	452	267	136	179	286	1636	1263	1090	862	941	191	516	278	684	813	1210	323	727	1083	287	875	773	435	199	1000	162	81	934	930	698	224	2662	144	259	690	1226	534	571
ARPP21	0	0	66	0	2	2	10	1	0	1	12	0	0	2	28	4	1	3	1	2	12	0	2	0	1	1	3	0	7	0	0	1	3	1	1	1	0	2	3	1	1	2	1	0	1	1	10	0	2
ASB2	259	92	129	288	280	645	114	336	792	248	143	327	58	85	189	377	597	31	473	3064	1226	86	394	382	701	125	1345	540	250	1621	320	1094	1217	156	339	354	73	211	1375	657	653	283	124	60	256	846	2796	1121	517
ASB5	0	7	31	2	39	0	22	12	0	13	13	11	3	13	18	35	10	2	82	5	135	2	17	1	129	0	55	1	86	492	3	229	38	0	11	145	1	0	129	95	39	113	10	0	0	231	423	489	90
ASF1B	2574	2469	366	3100	2038	1130	3556	1573	1498	1931	2265	2122	340	1145	4618	2994	678	2220	949	2551	3277	3883	577	2856	3111	2942	1132	2587	2500	1029	3692	1190	2484	2266	2873	3464	3341	1468	3069	1051	1263	2557	2268	1543	2495	1400	900	2479	2286
ASPA	101	16	67	47	216	699	22	122	51	211	75	56	134	9	60	9	380	13	212	261	160	22	207	52	73	17	196	129	135	177	98	179	33	232	210	32	4	5	122	14	94	23	136	32	60	49	161	36	56
ASPHD1	2989	253	196	848	482	993	106	743	591	698	1517	6179	174	1151	1412	4953	396	2496	390	372	986	4225	2096	2444	2897	6347	1054	2372	51	388	2835	873	4304	2264	779	1727	38	455	646	3035	92	155	653	3716	773	152	978	1059	958
ASPM	759	1638	539	11127	2204	2256	6429	5065	761	2713	3472	1721	559	1075	7306	2952	826	2953	1487	4242	3364	3946	267	1737	4544	3064	1890	4570	4298	810	3869	2554	673	2682	1655	2591	4722	506	2229	613	6415	3454	4652	2107	3555	2725	267	3402	2717
ASPN	625	4346	848	3093	7541	7316	211	6491	197	5176	399	949	229	380	1440	2971	3641	491	204	1476	9520	1093	1347	1350	2772	3313	8612	601	1619	9435	337	8421	4636	2046	802	1448	1042	317	10945	4703	2359	4298	748	609	2626	5503	6684	4817	4827
ASTN1	0	0	62	4	33	50	22	25	16	4	8	9	4	13	33	1	50	1	96	110	35	1	26	4	18	7	126	4	61	14	14	52	17	10	0	187	2	1	87	6	16	10	1733	24	6	14	133	6	17
ASXL3	5	33	96	71	34	190	12	32	82	95	20	5	45	5	31	25	216	21	130	89	61	22	14	7	51	76	96	62	94	137	21	92	15	122	8	62	10	4	121	73	46	20	49	20	25	45	97	52	28
ATCAY	3	1	26	4	2	12	71	51	12	18	25	10	2	34	141	5	6	16	3	14	58	17	9	3	3	15	14	2	24	14	8	21	11	3	3	1	0	5	85	3	33	4	6	3	7	7	63	6	0
ATOH8	56	37	77	331	136	428	255	151	188	47	51	587	129	38	89	122	171	958	263	449	349	31	182	449	161	56	833	216	152	399	149	240	421	300	57	766	28	23	385	180	126	61	157	275	79	257	945	192	270
ATP13A4	80	11	312	4353	112	65	74	57	454	164	47	39	339	250	582	4	294	9	6914	462	1189	10	1241	14	67	141	111	1220	697	31	633	454	961	1793	448	60	147	976	1677	330	380	8	522	616	30	5	123	18	1
ATP1A2	46	14	46	42	280	485	28	119	73	126	10	199	72	33	99	308	183	11	1745	208	1096	19	83	8	216	25	489	58	129	1426	8	606	292	163	12	199	10	0	586	330	113	119	24	79	80	1206	2168	570	114
ATP1B2	68	56	68	166	269	280	48	254	59	130	38	271	64	122	147	177	405	74	140	322	304	40	189	156	89	73	641	136	69	309	54	378	204	184	53	190	49	10	182	204	751	55	1406	99	67	222	637	91	216
ATP2B2	0	1	59	151	8	58	11	44	3	21	8	6	1	16	71	2	8	9	5	7	22	4	19	3	8	7	8	6	28	36	8	11	1	4	3	7	12	0	3	8	165	2	120	7	22	10	28	6	2
ATP2B3	1	0	13	3	3	9	2	0	1	3	3	1	4	4	10	1	13	0	0	3	4	0	1	3	2	1	7	1	7	3	1	4	5	1	3	30	0	5	5	2	39	3	1	1	4	2	34	0	1
ATP2B4	2548	3922	2565	6328	11241	15996	4510	7348	5108	9133	8014	15680	3128	3909	3053	3498	9234	872	11345	9799	15827	4730	4233	4330	10385	5186	17340	15986	7292	15536	10712	19376	11901	5578	7692	10597	3010	2268	18225	13396	9095	5986	8571	5869	4534	10713	23220	12855	5192
ATP4B	6	1	102	2	126	0	1	3	21726	115	4	3	2319	46	17	3	28	13	6	8504	6	36	5	151	1	1	248	13	11	1	8	4	0	227	0	15	31	1	25	1	504	4	23	31	2	0	1	3	0
ATP6V0D2	4	162	26	11	100	97	37	212	32	88	96	27	0	42	107	85	6	9	4	147	40	133	166	8	42	125	83	57	69	6	32	90	44	68	167	92	45	9	60	15	285	136	63	26	254	10	16	46	119
ATP8B2	728	886	346	935	2177	6089	599	1873	1606	2049	581	1231	231	367	969	1007	7319	535	857	4182	3671	767	1117	935	2095	1435	5654	2723	1293	3142	1244	3826	1375	993	538	3619	426	215	6802	1347	1964	613	2730	393	1434	1004	4785	2127	1843
ATRNL1	25	4	88	329	10	45	67	35	23	16	46	18	35	63	110	30	35	19	50	128	180	21	86	12	30	12	565	66	71	52	60	33	21	61	9	3	15	0	68	12	235	6	178	111	65	50	58	21	25
AUNIP	89	371	50	581	366	131	207	193	156	279	460	201	43	324	401	845	58	189	100	139	317	713	80	204	452	318	231	270	187	62	488	147	200	252	314	166	599	98	1116	332	365	494	296	222	1048	223	89	422	523
AURKA	1068	2397	353	4910	1914	1150	3467	1737	1717	2061	4658	1764	366	2886	2533	1889	431	3931	634	1757	2683	3381	454	2840	3182	3005	4450	2537	1887	890	5553	1959	2086	2174	1635	3127	3377	1635	5752	1497	5988	2416	17717	2548	3735	3928	637	4474	4619
AURKB	1110	2683	237	3145	1254	654	2439	1695	798	1240	3019	1365	282	1375	2185	1563	480	1212	544	1986	2487	1591	440	3918	1434	1150	1195	1840	891	1028	1786	585	983	1822	1828	1585	3151	1064	844	513	1931	1691	2124	666	1903	1649	298	2857	1731
AZGP1	5842	451	389	56	874	587	2379	251	2636	659	10264	28972	597	109	9739	18	445	3724	10218	1267	2076	1809	2383	8389	25	18887	2008	1940	1898	624	477	1540	1303	1614	1165	1933	3992	12	1705	24	46	37	11844	207	735	180	1720	477	1379
BAAT	337	85	48	2251	71	63	11	33	2	23	1327	23	31	35	77	8	23	32	41	26	318	16	692	82	94	1761	20	14	416	262	21	82	482	185	5	11	85	13	11	1009	68	35	25	77	56	8	33	26	8383
BAG2	631	1145	356	441	3201	1030	308	1358	309	1488	2026	411	363	199	1765	3285	1003	989	648	1001	1924	143	281	486	2808	802	2605	188	2094	1837	1568	1163	756	2006	708	931	1049	849	1846	829	1609	1921	1108	568	690	3631	2654	1808	2187
BAMBI	369	246	641	726	2022	203	2089	1191	398	324	10627	4381	492	401	620	214	97	29004	325	297	137	470	79	21585	1033	331	243	123	20802	197	127	916	438	3179	1927	901	367	24	2862	952	3419	1279	3715	775	1125	1191	159	593	6928
BARX1	266	1249	226	657	904	706	171	492	447	363	137	1498	244	264	119	325	1151	273	54	1066	1883	238	1627	840	2091	39	3416	158	294	4492	242	2354	3397	549	653	1474	211	50	5696	3331	472	428	2739	1076	389	5690	8431	2935	2622
BARX1.DT	8	15	8	17	14	6	4	4	4	2	4	16	8	6	10	9	26	4	2	22	41	11	48	2	52	1	86	5	10	49	4	60	36	5	5	11	6	0	95	16	28	4	85	129	6	93	84	28	31
BARX2	18	469	875	3314	188	202	93	186	626	58	76	1642	1925	318	1225	295	415	174	7570	217	1634	57	1002	745	725	544	424	1706	761	666	880	117	463	415	21	109	1799	732	1119	3013	180	23	563	725	1403	265	413	196	1552
BCHE	7	17	59	14	465	259	11	160	15	53	6	106	70	31	25	40	34	23	259	29	124	3	53	11	82	36	173	25	101	80	16	30	150	63	17	287	9	0	366	35	46	40	23	5	25	99	139	85	41
BCYRN1	66	16	444	1953	244	250	682	952	9	94	1765	30	655	1393	34	1407	1135	19	60	151	1403	126	1030	40	959	1159	2391	153	138	3	119	2863	45	1082	9	17	1120	846	5960	6	125	52	666	73	203	2273	11	11	16
BEND5	7	56	39	63	108	235	16	62	64	37	12	56	30	8	11	8	347	8	89	520	55	15	495	47	65	44	86	95	25	192	23	95	87	45	15	103	10	3	79	109	62	16	108	56	26	60	233	76	41
BEND6	15	33	51	65	338	418	71	171	35	67	46	45	33	51	216	17	258	82	81	136	152	14	46	41	69	64	301	26	119	151	8	141	113	228	18	113	23	0	204	75	196	27	108	27	48	124	188	37	166
BEX1	1	0	2	8464	21	9	1	7	20	6	0	5535	29	0	3	1	5	1	20	75	10	14	41	3231	29	0	18	6	31	32	23	15	350	13	14	6701	2	5	9	67	3	7	2718	1	20	34	87	666	18
BEX4	206	389	263	7547	769	999	97	1125	288	436	114	1106	317	153	226	283	887	71	1263	974	787	169	674	340	422	383	914	572	727	799	288	914	714	347	324	409	179	109	686	806	443	202	2319	134	507	388	874	468	317
BHLHA15	148	243	38	87	224	77	103	227	3092	77	107	786	39	122	132	68	291	1113	124	872	235	366	35	453	338	272	643	710	238	100	392	806	205	259	40	1057	225	335	285	108	249	34	1819	150	641	64	604	471	563
BHLHE22	55	45	39	229	77	261	18	156	36	46	37	52	13	12	31	63	423	1	40	198	171	12	17	140	75	116	280	18	34	111	16	260	32	37	20	80	39	27	303	40	32	18	12	7	78	20	265	170	95
BHMT2	37	11	78	188	182	273	36	131	62	139	36	99	28	48	45	29	586	33	176	192	247	26	148	53	157	80	794	140	145	215	45	294	151	112	33	159	27	12	459	77	228	25	71	51	110	204	339	239	149
BIRC5	2066	3346	488	2583	1679	1000	3409	1657	1834	1785	3215	2008	503	1354	2711	2034	675	3296	1455	1819	2879	4205	353	2753	3765	1468	1170	1792	977	1006	3731	1669	1305	2446	2180	2960	3946	1396	4586	2137	1277	2237	1613	2525	1782	2472	852	2410	4496
BLK	28	26	131	60	99	2699	34	109	678	170	47	406	104	47	67	64	4692	5	194	7556	159	1	61	145	143	25	206	260	116	598	486	314	58	68	25	100	7	71	206	4	65	22	54	61	145	1	368	155	3
BMERB1	185	609	322	385	1119	2168	218	985	372	614	157	794	240	257	250	184	1172	1093	635	805	1166	4031	2885	439	476	953	1457	1324	718	1595	571	737	873	523	179	688	443	109	1038	1452	471	195	1327	327	464	802	1857	701	841
BMP3	0	4	84	559	46	92	178	28	3	28	23	6	46	30	31	15	275	17	1124	94	476	1	4	0	241	9	31	141	108	232	8	111	149	2	21	7	10	1	228	405	94	69	35	48	5	376	521	211	48
BMPER	14	24	85	30	206	36	123	69	55	34	36	24	25	35	68	21	85	224	95	87	106	7	55	41	79	17	362	37	129	169	20	54	68	28	2	56	14	2	86	33	255	26	84	9	74	111	244	71	149
BMPR1B	6	51	71	38	214	63	32	284	56	30	48	191	168	35	77	39	21	41	428	109	211	33	33	14	132	59	87	39	86	396	23	263	51	1581	7	1699	2	60	146	102	292	45	51	1162	1704	242	253	237	91
BNC2	107	525	278	334	2018	4102	159	1325	212	1372	174	338	194	85	277	168	3210	116	675	637	1431	64	414	188	640	981	1997	297	849	1379	209	1652	472	520	110	1201	172	39	1296	475	577	323	226	142	523	877	1952	909	564
BNC2.AS1	0	7	5	1	16	36	7	30	4	9	1	7	0	2	12	2	38	4	6	8	15	1	1	5	5	7	10	0	2	16	3	7	10	12	2	14	2	0	13	9	5	2	3	4	1	5	19	8	10
BOC	160	395	315	465	1186	4389	120	1173	496	1104	145	808	354	108	163	261	6294	138	1564	919	1790	136	592	179	982	671	3208	489	574	3044	213	2056	1585	426	205	1319	111	20	2636	2162	686	353	333	282	604	779	9769	1261	1527
BPI	4	1	23	12	16	1	10	27	4	30	10	2	2	6	40	8	28	4	7	2	32	3	13	2	6	16	12	4	5	24	3	88	6	0	3	6	2	1	11	7	28	2	1	6	3	7	42	14	22
BPIFA2	0	0	14	0	3	0	1	1	16	1	3	141	4	20	11	2	1	1	12	1	4	1658	1	32	14	5	32	3	13	7	6	1	3526	1511	5	21	4	6	159	0	6	1	1	23	21	1	8	0	155
BPIFB1	1236	5	31879	3	14634	11	72	185	37563	497	10985	3050	44749	4324	86	3	123	22	93224	9768	562	18497	3948	1921	139	37	2013	115513	28822	2225	53680	4135	24018	5142	31588	56	159	32584	1137	20	410	2	102893	2653	19	147	5808	1	1003
BRINP2	0	0	15	1	3	5	8	0	6	12	22	4	4	4	19	1	6	0	2	2	5	15	0	0	3	2	29	7	1	0	1	3	1	0	1	17	4	1	4	1	38	0	6	4	11	4	11	2	6
BRINP3	0	8	35	0	12	137	11	8	2	90	8	9	1	3	38	457	13	0	22	14	51	6	11	2	23	23	36	2	18	48	1	16	6	24	9	9	6	3	39	33	39	10	16	0	7	0	23	4	2
BUB1	1186	2592	477	5111	2969	1479	3759	5322	1215	2477	4006	1485	472	2493	4306	3298	702	4386	883	3203	3685	4387	291	2124	4180	4227	1076	4101	4632	982	4333	2161	770	2036	1948	2238	4070	667	4914	1561	4205	3430	4258	2002	3909	2044	441	2599	5358
BUB1B	401	964	256	2760	1886	917	1393	1305	832	1648	2665	913	305	863	2600	1982	408	1649	672	2322	2339	3504	247	750	2387	2920	640	2556	2799	433	2668	1136	463	1979	782	1519	2091	602	2001	493	1980	1926	2204	1352	1847	1183	203	987	2868
BUB1B.PAK6	10	808	211	674	514	196	485	352	674	689	28	315	502	532	1569	2154	229	1394	2868	432	74	1715	368	126	1831	1479	535	2065	506	271	1929	439	762	1305	26	1210	1202	525	1937	1209	817	1458	1013	1294	379	398	300	444	2254
BVES	36	111	124	1557	342	341	114	199	160	146	69	343	66	90	117	201	278	210	465	392	1074	107	136	91	445	142	1576	148	307	530	120	475	502	124	53	254	72	176	1279	325	410	175	539	60	154	631	1028	468	201
BVES.AS1	0	2	44	138	13	16	14	1	5	2	6	16	3	5	9	2	10	24	22	17	48	1	5	2	11	5	45	6	15	27	6	17	13	3	4	16	1	4	79	24	45	4	72	5	4	43	43	14	16
C11orf87	1	3	31	13	14	1	9	31	0	2	4	3	0	6	18	0	18	3	1	2	15	0	0	2	1	3	11	1	11	1	0	1	1	0	0	3	0	2	3	0	31	0	3	0	1	8	8	0	2
C14orf132	103	321	314	613	1563	2985	173	548	508	750	165	496	302	189	222	208	3207	834	1344	557	1189	62	891	141	499	798	2688	414	810	1094	166	1260	938	640	43	2491	111	214	1857	794	788	288	888	337	440	1001	3145	1157	962
C14orf39	1	0	14	0	0	3	22	13	1	8	8	2	0	3	13	0	3	11	0	1	20	0	1	1	10	3	2	4	16	0	3	1	1	0	0	4	0	0	4	0	2	0	8	0	0	9	7	2	4
C16orf89	20	1	206	39	370	1182	13	47	1154	263	33	155	641	29	48	16	1687	8	146	1612	102	8	115	199	52	36	461	480	162	651	378	184	80	379	4	182	13	3	96	64	50	16	1313	200	30	49	754	57	131
C1QL4	0	3	6	48	18	2	11	2	2	3	5	3	2	17	23	1	4	12	1	1	2	9	2	4	4	4	82	2	3	1	19	1	7	3	1	23	2	7	361	184	41	3	689	1	0	8	2	35	28
C1QTNF2	27	63	40	96	106	305	44	78	56	80	22	126	34	53	58	34	153	33	36	110	157	29	104	83	47	25	295	35	47	317	27	137	172	75	29	208	39	16	239	128	72	14	65	38	41	74	390	58	126
C1QTNF4	13	3	15	18	15	311	14	35	8	9	9	27	7	8	22	18	46	10	30	25	40	5	30	15	20	20	393	3	8	45	25	95	28	11	10	27	26	9	54	59	32	38	11	11	10	26	126	12	26
C1QTNF7	26	31	135	416	353	294	22	64	138	93	28	187	86	34	21	73	1379	7	140	207	265	16	423	137	50	25	1646	69	156	218	49	560	218	140	58	349	16	3	620	248	399	19	149	135	196	164	985	142	404
C1QTNF9	1	0	8	3	10	28	9	4	1	7	4	10	1	2	23	1	2	16	8	3	8	3	3	3	3	3	37	4	15	2	1	9	5	1	1	5	3	1	4	1	5	2	11	13	1	15	8	5	3
C1S	10890	14369	5268	11026	41611	38430	5299	25925	5033	25241	4359	18868	2376	2627	9288	4385	25266	3277	5447	18456	19030	2724	8749	14290	17296	14197	24835	13344	14422	31509	8017	29268	14197	8631	8571	17883	3929	13350	19508	21807	21677	5529	6559	3301	13402	10611	41519	21644	14363
C22orf23	22	24	14	41	22	54	28	28	44	23	33	40	32	25	35	41	79	112	193	44	59	38	34	26	88	45	120	114	41	31	9	58	43	36	13	7	7	8	98	32	55	22	29	12	16	29	39	68	18
C2CD4A	1798	1595	172	869	186	238	208	1383	466	4	118	595	57	924	14901	14568	286	187	90	184	567	9	221	392	1991	6368	1949	1388	287	324	1751	144	70	535	12	1084	1575	329	912	511	98	217	701	3416	7327	151	398	1684	40
C3orf70	40	90	176	634	1402	631	690	361	190	187	97	1396	107	215	257	248	1007	193	571	744	1103	365	245	251	537	243	2017	243	270	672	157	587	758	1194	54	773	509	83	1200	457	896	182	3464	177	345	636	1541	578	968
C4A	475	334	167	856	391	1138	301	918	467	394	224	1063	163	157	118	376	1143	93	553	2557	1381	1749	909	139	1988	288	929	616	300	1948	526	4083	1982	500	210	1712	346	907	2841	9	902	328	173	490	777	4855	3104	959	1573
C4B	175	308	347	924	439	648	291	815	220	282	241	1366	115	124	226	345	919	95	780	2378	694	1955	447	309	1596	503	2121	850	129	1416	405	3785	1367	254	192	1619	342	1637	1782	2049	1590	377	168	672	775	2346	1329	740	1025
C4orf19	1408	1049	662	3326	1478	653	842	983	1907	1185	1471	1170	732	586	1009	645	609	503	2571	1521	2284	3569	3946	773	2809	1909	967	3898	700	246	2634	3238	2979	4841	1866	1115	1493	1034	1009	3312	2084	245	989	1588	564	2269	486	600	492
C4orf54	2	7	37	10	1	2	81	11	1	1	11	0	3	11	36	11	1	2	5	2	52	0	0	2	9	10	12	1	6	8	5	4	9	1	0	15	3	3	22	14	14	5	2	3	0	25	6	48	2
C5orf46	3	246	42	5	158	2	16	701	1	3	9	65	14	6	23	23	0	30	67	2	10	13	1	59	52	38	21	10	25	2	1	8	61	156	24	27	10	1	7	0	23	68	3	2	16	56	31	56	35
C6orf223	417	2784	88	1221	1098	75	2564	404	33	612	359	1336	102	213	2056	1277	27	172	48	46	228	1096	98	5344	748	6056	20	465	160	123	257	624	1601	2301	415	111	980	12	16	123	73	890	40	726	49	1176	26	6877	741
C7	29	10	381	426	5889	29592	78	1779	1225	1491	228	2035	1611	91	194	87	18125	84	1991	5008	4049	5	121	184	1940	445	9151	434	964	5160	416	4516	1487	2137	192	23939	55	212	6562	2408	267	495	6673	365	497	823	20040	1563	3852
C8orf88	0	17	22	16	25	27	5	17	13	21	6	18	4	1	6	17	56	4	40	30	119	15	21	7	57	15	139	21	125	80	8	81	54	9	5	18	8	5	115	49	30	9	43	7	18	113	166	62	44
CAB39L	255	162	294	1152	642	1975	5503	529	583	670	601	1947	413	137	526	372	894	1087	2711	787	880	454	385	919	572	937	824	1775	1677	891	461	1072	508	547	388	330	311	112	1014	1222	617	202	473	984	551	498	1283	927	2984
CACNA1C	123	475	257	2551	825	1679	563	699	275	553	1417	867	103	239	404	373	2099	257	690	576	2041	887	430	223	1031	566	1723	377	394	1648	323	1463	1008	323	108	1695	389	48	1741	673	2486	2341	805	2003	534	1558	3909	1378	550
CACNA1C.AS1	1	7	2	31	20	52	21	12	7	8	15	14	0	3	21	6	27	4	6	46	12	26	5	7	4	4	8	9	4	1	13	11	4	5	2	11	16	1	11	4	59	22	15	18	13	7	10	3	8
CACNA1C.AS4	0	1	11	31	1	9	6	0	0	1	0	0	0	3	4	0	9	1	5	8	0	0	2	0	2	1	9	0	1	2	1	3	0	0	0	8	0	0	0	2	3	2	0	0	0	4	5	1	0
CACNA1C.IT2	123	475	257	2551	825	1679	563	699	275	553	1417	867	103	239	404	373	2099	257	690	576	2041	887	430	223	1031	566	1723	377	394	1648	323	1463	1008	323	108	1695	389	48	1741	673	2486	2341	805	2003	534	1558	3909	1378	550
CACNA1H	602	1467	419	1412	781	1547	3080	1474	653	1199	829	1844	360	615	607	1310	1874	349	2115	1305	5485	5341	2476	899	2533	1933	5413	774	788	4323	873	4069	3714	1032	1022	14835	642	163	4262	3653	2419	4725	6790	810	1377	3410	7239	4312	2201
CACNA2D1	96	300	257	495	981	1794	229	992	553	585	200	343	443	241	343	397	1523	141	1055	1364	3304	1454	382	291	773	426	1397	608	654	1011	669	1448	557	703	127	2756	514	64	1057	399	558	314	1005	1597	503	642	1241	741	427
CACNA2D3	10	83	46	37	101	98	48	63	59	36	27	70	51	42	62	3	83	10	326	137	80	65	27	13	30	73	283	81	92	38	18	73	76	32	7	99	34	4	72	49	172	3	113	16	59	73	67	22	8
CACNB2	95	54	137	285	359	704	190	186	97	229	168	162	66	139	332	134	511	99	457	288	327	86	199	145	162	386	748	147	246	334	194	315	209	504	16	1264	81	33	298	160	345	80	362	215	3429	284	552	243	158
CACNG4	1	8	303	58	3	37	12	31	48	3	5	5	328	9	24	16	36	13	95	45	16	0	247	43	7	731	41	39	29	60	19	72	1309	2232	4	3972	0	1	180	5195	369	47	272	37	324	36	68	1951	229
CADM2	3	0	56	42	43	79	36	31	16	21	46	5	58	20	103	5	31	4	24	53	235	3	25	1	18	10	34	287	78	77	20	24	28	15	3	23	4	4	138	30	61	23	52	4	7	82	151	56	6
CADM3	7	10	51	22	88	704	9	31	88	78	6	68	77	3	17	5	463	1	76	631	141	0	30	30	56	10	75	20	37	355	43	119	118	62	5	958	1	17	93	22	5	23	5	14	34	61	580	116	25
CALD1	9560	18241	6805	35693	43039	32160	7361	69740	4473	26025	12716	20579	5866	8012	8856	15430	36524	7240	26150	15485	56323	12959	26061	11112	37814	24586	95788	9821	19379	35216	6800	46914	34939	32252	8336	20730	13174	2162	55093	29851	26607	17177	14774	7322	17561	63855	64244	39560	21651
CALY	3	3	24	10	0	92	10	19	16	9	8	17	13	6	54	3	79	12	4	53	23	10	4	7	14	6	10	6	2	14	12	9	73	7	3	2840	3	0	109	4	24	10	12	81	5	1	112	6	7
CAMK2A	0	13	44	161	64	64	111	59	2	44	9	80	9	22	63	5	93	15	7	13	35	51	10	5	27	46	21	14	56	31	8	26	17	69	4	39	49	1	22	8	54	50	11	19	4	37	86	52	29
CAMSAP3	2368	4479	619	7471	1562	1864	8701	5654	4899	2274	7525	5483	885	1300	5551	3846	2524	5335	7863	2079	4052	6295	2506	2095	5805	7771	2865	5332	1604	1462	10231	2750	1931	6862	3321	5255	5414	848	8011	4582	5001	3372	2436	6481	3415	1451	2385	4125	4902
CAND2	24	66	60	127	146	429	33	91	114	85	58	113	48	45	114	99	426	203	363	487	299	43	140	44	196	94	475	107	65	677	76	442	262	65	49	1165	27	4	428	209	197	80	820	39	68	255	1217	252	241
CAP2	115	213	172	293	1465	480	74	559	66	215	279	682	196	50	104	238	611	1090	450	370	1096	186	538	873	420	740	1546	1168	731	979	317	731	800	648	188	874	162	55	2586	1028	741	170	658	229	623	1000	1386	1252	442
CAPN6	182	18	221	328	2742	14617	347	103	2575	759	13279	16954	404	33	27	2	7282	22	309	2866	624	6	1123	3116	280	1111	3549	488	7023	2978	2406	3407	2161	1142	1030	437	12	1136	7898	3986	256	70	767	982	93	83	7984	109	3095
CARD18	0	0	54	427	22	3	145	4	8	1	17	1	27	22	18	7	2	143	75	9	64	3	1	0	0	1	16	17	16	22	1	1	42	151	1	5	1	12	68	256	211	2	161	2	74	0	7	78	0
CARTPT	0	0	13	0	3	5	3	6	4	10	3	4	0	3	25	8	0	0	0	2	136	1	0	1	73	0	3	0	2	53	9	21	240	1	1	413	2	0	241	4	0	45	143	1	0	24	645	16	6
CASP12	10	3	34	21	24	44	4	9	9	19	9	10	12	7	15	13	15	4	15	31	22	2	41	6	5	9	47	10	19	21	11	38	9	8	4	1	6	2	38	8	24	3	9	19	14	18	27	3	11
CASP5	9	399	19	529	70	24	124	21	27	59	13	48	2	7	264	131	33	4	12	12	33	486	6	32	109	19	9	33	205	2	77	33	129	83	53	32	2256	842	5	12	682	97	41	35	100	157	5	133	13
CASQ1	0	1	23	24	21	37	9	13	3	13	1	107	4	9	42	7	21	7	14	76	47	6	12	9	15	9	14	9	17	67	12	17	27	10	2	4	12	1	83	22	47	22	8	6	2	25	111	68	3
CASQ2	22	5	82	50	443	459	15	39	39	75	20	163	52	20	39	54	201	38	606	135	224	5	159	40	136	72	535	35	114	135	17	412	585	205	32	287	14	5	119	72	128	27	44	25	108	355	1622	285	148
CAV1	721	2179	2649	2117	6075	12058	1802	3559	1614	3303	1208	4900	2362	1315	1816	3944	3332	1080	3460	4194	5273	2090	2745	2007	3777	1517	8968	3151	3655	5368	1980	3479	3808	4039	1136	2756	2114	869	4830	2562	2366	1463	2196	1585	2235	5569	8149	5077	2977
CAVIN1	2323	12487	2692	7422	12470	20067	5166	13316	4808	7732	2509	12594	2317	2873	3693	5720	15955	3842	8907	6742	16929	3842	8763	6888	9996	8953	33461	4592	4188	21227	3622	14909	17053	4855	3074	16921	3197	1690	27181	18102	6565	9134	5101	3028	6769	13801	36111	20782	10255
CAVIN2	144	143	424	995	1273	3013	131	1319	320	389	234	1538	290	171	419	805	1375	508	1060	2360	1417	264	797	329	788	257	3575	975	1370	2029	830	1216	895	769	185	457	280	73	1812	920	867	251	477	670	462	1499	2502	831	683
CBLIF	10	9	305	646	153	196	237	11	45547	199	42	216	4356	84	38	1	25	1	13	16710	21	0	14	290	10	12	1906	26	15	0	46	16	175	490	13	1466	81	1	5	0	155	7	49	5	447	2	64	607	331
CBLN1	0	24	13	26	77	233	144	1	18	59	1	17	9	1	12	116	15	0	5	25	436	40	11	14	15	9	1	5	0	46	4	62	50	21	1	42	3	2	21	0	3	1	2	6	12	51	68	6	14
CBX6	808	982	723	5142	1846	6850	846	2805	2776	1231	4863	3259	1595	2119	713	822	9403	8763	2374	4175	4701	2857	3838	6602	2326	4203	9474	5063	866	5284	809	5783	4419	1862	1099	11411	1085	568	16725	7604	2194	480	2533	711	1335	2770	10265	3387	6460
CBX7	490	505	398	1285	728	2570	454	827	1141	1157	251	1677	415	286	1087	1973	3445	1457	1852	3705	2193	2242	1536	1709	1509	1357	2002	2886	499	2191	1133	2151	1509	859	354	1124	842	262	2597	1344	788	761	712	725	829	1111	3223	1475	648
CC2D2A	338	182	236	773	961	1121	185	688	253	441	683	502	374	184	844	252	1245	623	653	569	594	146	980	217	351	1067	1161	1166	426	748	975	1097	477	1839	353	653	317	146	1101	450	1041	147	1143	889	459	980	1050	430	853
CCDC136	23	33	65	642	157	290	89	136	213	158	19	86	20	161	120	121	187	177	150	310	1132	49	108	63	156	296	718	127	79	393	81	270	387	35	21	199	37	33	7953	140	445	160	1162	35	66	152	459	284	101
CCDC169	21	3	62	405	172	25	38	8	21	3	9	19	2	4	19	0	9	138	68	34	16	5	6	3	3	26	24	7	124	1	8	6	5	226	1	25	0	2	6	3	7	1	101	1	126	15	11	9	3
CCDC69	868	876	526	1454	2170	5537	838	2125	3358	1412	1602	2431	576	400	1494	1233	4450	370	3561	12597	3727	317	844	1674	2824	921	3092	3652	1576	4971	1696	4568	2772	1125	869	1953	617	484	3832	1740	1905	756	874	522	1280	3219	6727	3614	985
CCDC80	1387	5472	2404	4649	29976	53958	622	19588	1709	12143	1104	3965	3233	511	1639	2461	42349	911	10202	5627	13603	742	2588	3002	6901	8752	28628	2051	4611	17477	593	13912	8141	8265	1092	12867	838	220	26638	4998	3060	3073	1505	803	9140	7997	34567	9301	8908
CCDC9B	100	122	272	1064	1219	691	356	883	302	497	629	559	219	106	781	323	560	593	2635	561	822	1798	463	153	1556	962	908	583	416	846	246	1165	824	1173	750	237	447	25	1037	1241	355	161	215	589	234	1452	1486	1006	517
CCIN	0	12	11	7	17	27	5	19	1	9	1	6	0	4	16	7	20	1	0	3	29	2	1	7	19	9	53	2	6	24	2	11	13	3	1	11	2	0	26	5	12	5	6	1	11	13	34	13	14
CCKAR	0	0	17	0	15	3	10	14	183	15	10	1	25	7	16	0	0	26	0	76	29	1	3	10	11	4	13	6	4	0	6	6	38	3	0	5	0	1	29	1	4	0	63	4	0	1	12	0	83
CCL14	0	4	11	114	31	138	27	30	11	17	19	33	10	0	10	2	68	1	68	24	9	9	3	51	28	11	17	24	16	21	0	36	11	112	4	8	9	1	5	9	213	3	2	20	34	11	27	37	9
CCL16	0	1	14	21	8	33	6	21	2	4	5	22	3	3	19	3	17	5	16	15	3	7	3	7	7	2	14	4	16	8	1	21	3	29	2	13	2	1	2	0	45	7	1	5	11	3	3	2	0
CCL19	382	71	504	646	224	8992	133	506	621	867	48	647	1155	39	62	60	3261	0	331	8107	1136	14	70	821	363	153	207	203	257	5829	150	1945	435	351	154	173	22	174	305	184	146	58	46	132	335	3	2819	384	141
CCL20	844	2759	1298	119687	4956	470	7937	462	170	2182	12423	1548	133	4181	5536	5630	193	528	531	1309	15371	2874	6116	10591	12200	11970	487	25510	11461	230	670	868	4563	2030	1286	354	15421	5876	49	829	17471	3262	638	425	864	1339	217	192	125
CCL21	856	3604	1099	921	3067	7628	522	2743	1855	1835	186	2099	2655	717	633	28	4868	22	1183	21040	1740	27	210	5432	1677	101	5982	741	2239	6911	505	1640	719	513	683	820	332	124	805	166	449	610	1905	754	1407	1485	3833	2882	2135
CCN5	7	90	42	11	787	437	52	229	26	221	30	14	37	22	70	3	41	13	306	21	155	38	36	11	46	386	86	26	88	228	75	64	10	215	10	72	8	0	379	24	69	17	13	39	150	21	1592	191	24
CCNA2	1575	2843	457	3225	3963	1342	5639	1547	2007	3576	3517	3282	692	1229	1957	1986	578	2618	1251	3291	4671	5960	362	1294	4502	2308	1169	3006	3301	728	5674	1678	1016	2222	3219	3012	5513	968	3221	1715	3189	4240	4077	2091	3400	2188	469	3738	5601
CCNB1	1117	4396	763	4231	4953	2061	6104	3612	2419	3979	5503	2480	576	1879	4558	4303	704	1521	1040	3059	7572	6111	527	3493	5741	2855	2326	3215	3940	1550	5403	2233	2362	1705	3840	3725	7138	1864	5634	1643	4375	5003	6850	2788	4826	4063	897	3914	1917
CCNB2	1092	2707	491	3707	2865	1298	4217	2615	1182	2255	92	1996	544	1845	3831	3485	809	4437	1292	2799	3679	4628	513	1156	3494	3649	1187	2316	2119	680	4144	2150	1299	2748	2243	2165	4970	1776	3149	546	2546	2727	4193	1989	4878	3183	547	3362	3195
CCND2	1581	12049	1227	13859	2899	9396	59810	5450	1213	2664	1104	2427	614	1033	36218	18644	16157	430	2237	7219	5437	30588	1927	2714	3791	2447	6893	11698	2131	4621	14704	7547	2308	2732	1127	2151	20474	5408	4922	2988	3553	16415	9999	828	13247	1931	4927	11176	1623
CCND2.AS1	6	17	30	92	40	53	171	41	4	21	13	12	3	6	76	31	53	6	29	27	25	20	12	11	12	15	22	68	38	11	29	20	13	6	2	7	12	27	24	10	66	13	36	4	39	25	21	24	10
CCNE1	46	839	152	5003	888	373	980	1089	282	840	489	1262	85	816	587	855	99	685	404	492	535	2457	150	626	1288	939	416	558	532	247	968	332	669	230	155	7494	934	361	4568	636	1275	1002	774	1476	1731	5998	184	603	9144
CCNF	914	1663	125	1842	1418	1237	3198	870	1226	1507	3741	1574	265	1047	1850	2121	590	1183	797	1594	2062	3513	289	1509	2001	2219	692	1981	1021	577	3329	1641	1110	1208	1431	4359	1765	511	1407	1041	836	2135	2330	1250	1720	1120	586	3306	1388
CCNO	355	372	112	187	269	332	386	301	612	367	442	294	235	164	832	806	182	214	432	225	1565	474	616	20	1120	1585	584	1005	91	326	985	495	327	448	805	163	831	322	1417	1260	198	1201	384	685	884	200	421	448	317
CD109	81	607	1334	175	10783	2291	361	4852	191	839	205	418	1846	146	685	285	1320	1253	4090	634	1512	795	349	200	1092	1610	2036	5608	7926	1009	255	1117	788	929	151	1604	346	59	1720	378	833	453	1513	631	947	758	1239	993	669
CD109.AS1	0	3	11	0	21	30	9	13	0	6	0	4	5	4	11	1	7	6	8	1	10	3	2	0	7	19	15	2	49	5	4	8	6	5	0	8	4	0	14	2	4	2	6	3	4	2	6	6	4
CD164L2	2	20	20	17	14	17	7	61	18	27	2	85	14	14	34	67	1	39	223	1	29	102	12	73	22	29	32	232	24	6	103	3	69	1	0	29	26	5	247	67	0	55	18	13	7	22	11	10	45
CD300LG	1	0	32	0	104	57	8	29	27	13	3	14	3	11	49	1	16	6	6	21	39	1	6	3	3	4	22	4	18	6	6	4	4	10	5	11	4	2	1	3	18	2	8	4	7	5	48	5	2
CDC20	2777	6603	660	3618	3100	1360	5230	2986	3137	2560	5111	3100	667	3743	4237	5037	845	3595	1888	3530	4379	4843	644	3596	5269	4040	2556	3112	2689	1977	5334	1612	2047	5148	5064	4592	7491	1545	7504	2226	4622	4469	3801	3639	3265	4371	1321	3666	5361
CDC25A	374	792	152	1217	647	384	839	422	809	439	2141	594	117	225	871	979	191	979	374	803	1083	1340	169	316	1084	451	548	707	332	230	1840	458	527	539	728	842	1461	293	500	260	645	1068	624	415	510	434	132	1245	865
CDC25C	194	528	117	1038	443	250	1196	362	129	398	927	513	73	368	741	644	131	193	168	318	956	1105	109	853	641	759	256	936	612	250	725	426	328	232	263	758	845	158	804	187	814	734	691	351	611	885	174	798	546
CDC42EP3	1077	1257	802	2872	3091	3706	1092	3743	650	1035	1831	1511	468	516	724	693	3427	3323	1220	3789	4121	269	1572	1491	1151	1540	2769	1265	1430	2869	555	2817	2041	1494	636	3375	792	264	3459	2484	2404	575	1153	536	750	1788	4489	1662	2043
CDC45	446	810	191	1275	863	374	1240	813	880	751	1745	876	195	288	1334	1112	176	2203	303	906	1423	1269	197	1211	1323	1254	392	900	1048	541	1718	717	859	833	910	822	1288	600	1202	585	815	1014	726	629	821	1761	250	1410	665
CDC6	706	1212	387	1198	2106	951	1861	1294	1631	1295	42264	2881	526	1073	1792	1565	412	2946	578	1504	2358	2696	327	954	2359	2562	782	957	2172	1013	3158	2013	889	1791	1284	1399	2727	741	3095	1054	4615	2339	3487	2123	5984	995	467	11815	13883
CDCA2	226	858	150	1262	1265	624	803	1310	585	1354	1901	432	107	368	2127	768	178	636	304	1127	1687	3253	90	774	2318	826	744	1199	1185	439	3002	902	149	510	794	1286	1240	360	703	502	1113	1464	1733	915	960	1481	206	800	672
CDCA3	876	3136	333	3383	1215	671	6604	1705	881	1326	1480	3325	262	1072	2110	1482	476	732	824	1866	1854	1382	418	2537	1417	1274	988	876	1446	726	2368	670	1244	4199	1558	1834	3866	946	1248	1002	2335	1495	1705	409	3293	1270	461	2774	1007
CDCA5	1172	2308	355	3464	1602	754	2450	1218	1210	1219	2366	1475	318	830	2038	2470	360	3899	552	1462	2270	2661	333	2735	2308	3864	821	2219	1378	988	3413	1042	864	2089	1641	2312	2778	1292	2969	1683	1773	1974	1252	1499	2175	1525	520	2958	3227
CDCA8	1432	2506	284	2039	2368	1173	2123	1519	1478	1853	2471	1331	331	919	3114	2039	533	1995	1172	1949	3489	4731	601	2043	3327	4399	834	2224	1921	1091	3633	1821	877	3412	2197	2115	2879	810	3309	1323	2983	2696	2523	2249	3542	1362	616	2826	3143
CDH10	0	1	26	6	4	61	8	10	0	72	10	1	0	6	24	0	212	2	2	6	28	0	1	0	13	6	17	0	11	47	0	13	8	13	1	29	0	0	42	2	6	0	2	0	6	6	8	6	11
CDH18	0	1	34	2	0	2	28	37	0	7	21	1	1	53	72	1	0	3	0	0	50	3	0	2	3	10	6	1	25	4	2	3	1	2	1	116	2	2	12	1	22	1	1	1	1	7	15	0	1
CDH19	6	11	64	560	445	283	23	2	57	91	14	21	32	20	26	2	30	7	133	192	136	2	17	10	111	5	242	101	98	114	27	108	70	372	4	59	2	0	141	285	9	60	14	9	25	233	483	131	43
CDK1	1622	2379	754	5758	4195	2356	5040	2626	1899	2227	5705	20961	460	1579	4777	3129	576	4910	1532	3119	4366	5923	519	4507	5116	3060	2729	2789	4889	883	7704	2756	1502	3137	2363	4997	6817	1543	6732	663	2826	3756	5575	2905	4802	6425	580	3175	4231
CDKL2	2	25	39	18	115	30	76	54	18	24	19	28	14	57	147	208	36	481	117	78	163	40	150	276	18	28	185	160	839	93	115	59	27	14	19	70	25	13	586	357	113	9	96	48	46	109	79	43	86
CDKN3	423	1274	481	1740	2502	893	2958	1906	537	1254	1887	1375	289	1427	968	1067	348	1154	401	1048	1378	1893	205	3455	1043	871	840	725	1182	350	1159	387	888	564	581	1808	2441	639	1065	283	1288	979	1526	574	1867	1415	348	1627	2358
CDO1	28	25	108	33	364	515	31	200	20	74	26	39	16	17	36	19	458	6	93	164	144	10	48	26	40	43	107	12	86	78	11	162	43	38	9	71	3	0	174	144	64	21	13	18	41	23	453	79	73
CDON	38	65	100	679	757	1342	282	210	79	387	141	88	70	55	173	153	892	2392	274	321	475	862	113	227	753	285	273	725	356	712	273	366	238	119	82	362	96	33	968	488	1165	462	496	226	1061	677	2056	476	863
CDT1	2700	4709	623	1855	943	876	5090	2198	1565	905	4669	3971	776	1193	3220	7222	418	2492	720	2516	3857	4955	575	2625	3388	3862	899	1526	1169	1317	2528	1892	1997	2994	2935	2487	5221	1162	2678	1693	1192	3900	2548	1742	1076	1041	882	4988	1835
CEACAM7	819	61	591	362	188	36	468	556	174	13	142	3525	368	10	10195	28	15	27	21031	73	1410	16334	1141	69	2080	748	6	3855	1672	46	599	6680	1538	218	1664	228	5439	2	0	310	10706	42	31	1058	432	5405	100	206	10
CELF2	1105	1040	463	771	5374	12051	1623	3443	1430	3108	421	1737	492	299	2103	1730	7127	125	2359	9998	5078	898	786	1546	2144	985	2947	7320	3339	4203	1938	4523	1227	1148	1219	1816	2053	617	2310	702	2044	895	1075	575	1875	1241	2693	2308	646
CELF2.AS2	0	0	36	2	6	60	72	0	2	6	5	1	2	11	15	2	35	1	7	28	8	1	0	0	1	3	15	40	3	2	2	3	0	2	0	1	5	1	6	0	6	4	0	1	0	3	13	1	0
CENPA	473	637	163	1358	439	330	1949	641	348	481	861	534	133	783	896	562	146	498	216	560	624	1281	79	1298	832	532	377	616	927	180	974	352	301	417	532	761	734	202	1684	369	475	764	636	214	894	613	218	1090	1401
CENPF	1398	3291	568	12756	5902	3334	12737	2764	1546	4533	11519	7443	1076	2356	12817	8826	1414	9919	2708	5683	6734	19901	694	4236	11376	7787	3634	9148	5161	2005	12576	5443	1746	4799	2934	10288	8138	1154	16794	2319	9233	8829	16096	4575	6291	6058	793	7276	7217
CENPM	1351	1563	143	1396	615	362	800	665	641	831	689	1086	194	310	645	1151	181	1146	291	1247	1518	1683	192	1456	1113	545	348	619	632	426	1535	702	908	1085	1489	1266	1332	481	1039	824	450	1027	522	325	508	676	415	963	617
CENPU	528	828	196	1227	3507	578	1232	413	704	1591	1553	1342	595	901	752	678	143	949	473	1619	2257	2308	255	2192	1859	1308	628	1331	1627	206	3135	1286	450	2475	910	707	1283	652	1704	586	1068	1612	3337	1580	1698	790	444	613	1233
CEP55	1356	1763	641	4468	3685	1556	2511	1751	1527	2926	3403	1810	260	1800	5796	3243	527	3391	1386	1874	3743	3748	422	1407	4525	3390	1443	2524	4436	1041	6582	2608	1455	2602	1504	2221	3106	818	6178	1315	1411	4693	1868	2991	2663	2557	365	3826	4361
CES1	59	365	188	10465	218	1256	6082	240	822	95	21	111	111	322	30	144	525	45	1534	427	560	18	413	275	1071	183	838	99	171	1560	115	4216	291	106	38	178	15	0	1199	1528	4600	100	804	262	80	246	2728	560	11340
CFAP47	0	1	53	10	12	8	55	84	0	82	202	60	32	28	46	188	7	3	2	1	36	215	6	1	5	52	6	34	129	0	10	661	8	23	0	22	11	0	82	88	179	12	80	24	8	12	2	1	1
CFHR1	4	2	6	6	4	22	2	5	1	8	3	1	1	3	6	0	16	0	5	4	1	0	1	1	2	2	2	0	9	3	1	3	8	5	6	3	0	2	5	2	0	0	6	2	3	1	21	3	3
CFL2	766	471	471	1064	3141	2111	608	1410	573	1293	1307	1149	606	605	882	1008	1635	779	1990	1841	3072	484	801	1020	1753	561	4091	1211	1761	1997	638	2243	2100	774	895	1990	600	544	4200	1296	1985	903	1622	497	1391	3642	4004	2244	1198
CGNL1	83	132	212	1915	492	2851	331	893	618	810	115	3833	347	179	217	240	2102	6658	4261	956	714	23	219	588	310	1420	2751	519	498	949	209	1016	627	1475	56	604	46	40	1867	784	525	87	1452	312	279	166	1897	866	2077
CHAF1B	632	734	167	768	950	494	1609	1061	609	712	2136	828	128	445	1195	595	334	1430	418	672	889	1587	197	620	1369	641	353	1522	830	484	1394	1046	1025	840	781	1042	1279	222	2477	921	586	579	1309	517	689	615	201	841	974
CHAT	0	2	42	3	0	7	3	4	2	1	6	0	4	3	33	0	1	42	4	21	4	0	24	1	3	2	9	10	1	28	1	4	6	2	0	0	0	3	2	3	70	3	6	0	10	2	26	5	0
CHD5	9	4	53	231	26	43	24	71	4	17	29	27	5	48	82	28	2	35	25	25	59	229	31	35	60	18	142	38	29	55	21	72	33	8	7	66	66	2	106	45	57	20	2449	13	51	17	122	48	32
CHGB	5	3	53	197	44	540	66	20	146	62	57	15	78	42	187	5	132	5990	16	1570	65	1830	69	16454	27	9	27	26	80	80	183	95	34	85	6	51671	2	0	14	280	195	10	1510	654	4	7	255	10	255
CHIC1	75	85	345	1025	550	1479	407	377	305	353	68	623	141	72	205	186	1003	1244	682	1591	634	65	489	127	360	1209	1056	515	2738	346	369	648	181	872	74	604	87	59	826	740	687	88	1189	146	1247	603	456	286	176
CHL1	62	116	247	180	832	596	139	293	372	97	259	199	1032	55	77	49	1354	172	3238	1008	250	38	111	200	264	43	549	1711	1620	293	477	518	123	399	196	305	124	27	138	13	518	129	269	163	550	453	763	131	270
CHL1.AS2	1	1	24	4	7	2	4	4	3	0	5	1	2	1	1	2	3	1	5	12	2	0	0	3	4	0	2	11	13	1	1	3	2	11	4	0	1	0	1	0	5	1	0	0	2	0	15	4	2
CHODL	2	3	24	13	7	29	14	44	15	13	3	198	11	10	36	11	14	2	29	80	122	4	6	2	24	7	11	26	28	17	22	69	39	169	3	3	10	6	86	153	21	5	10	9	6	47	30	14	0
CHRDL1	130	15	56	206	3138	5674	6	973	199	1250	13	524	111	10	51	67	4325	1	1772	475	1063	0	687	84	251	419	1758	48	944	1914	13	1336	119	1233	140	565	9	1	2336	41	682	70	66	27	733	207	2491	522	408
CHRDL2	371	344	1018	369	2639	500	131	96	585	244	193	1857	344	406	144	93	13989	78	928	708	1320	34	508	1319	5392	206	14461	850	297	2654	223	2292	3485	682	638	5150	119	3663	3613	3886	487	1128	659	101	1752	7326	11574	2278	4011
CHRM2	12	5	51	27	275	30	1	5	7	23	8	56	19	1	18	47	44	2	2	42	350	14	93	13	208	8	246	1	12	583	14	522	544	12	4	87	3	1	520	314	66	60	24	1	14	726	1359	456	446
CHRNA1	88	141	48	98	61	145	94	21	17	100	68	49	16	65	63	13	56	155	1	188	300	142	187	36	38	108	71	21	45	104	47	97	26	25	121	53	85	19	44	139	112	22	75	14	44	21	31	28	26
CHRNA3	8	29	36	9	70	66	20	39	15	60	45	8	4	5	30	52	102	27	30	87	511	43	25	12	239	169	44	42	51	453	33	201	491	15	15	35	24	30	578	162	24	117	368	20	32	519	1185	412	138
CHRNB4	25	17	34	4	59	45	13	57	7	21	28	20	23	27	58	18	132	8	70	87	53	76	19	5	63	202	18	183	31	49	25	47	36	16	16	8	6	19	294	60	66	16	58	39	15	74	141	27	10
CHST15	404	1480	768	538	3347	3123	883	2099	2180	1442	801	3664	484	452	1750	1217	2351	29093	1469	4507	2540	563	821	1894	2343	3478	2468	1982	7075	2706	1437	3246	1511	987	648	2734	811	313	1723	731	1263	1888	2082	522	1999	1619	3303	1928	7903
CILP	54	583	42	40	4846	9781	22	3189	327	2794	50	231	172	25	161	205	1792	27	198	670	3755	43	10	163	527	138	8129	104	335	10377	54	777	1309	1274	14	764	38	11	21193	285	63	464	30	52	274	139	7531	625	1148
CKAP2L	700	756	255	1879	1058	622	1311	1564	479	1037	1265	583	274	1089	1017	1005	242	1334	506	1208	1647	2672	188	1173	1563	1584	547	1092	1516	330	1134	986	349	1342	506	1219	1525	237	1572	439	1737	794	2011	1185	1853	598	125	579	1412
CKB	1017	1167	1240	3374	1819	743	476	1613	10526	647	384	2040	1840	6048	3594	5989	1210	1676	4641	5296	2642	10567	2644	763	3253	1480	6370	3374	1019	3923	2652	1691	5027	4388	788	7564	2766	3097	7711	9901	22990	9531	17099	1969	606	5704	10588	6141	3663
CKS2	2896	4472	1239	5424	2366	2450	3681	3902	1624	1692	6125	3731	739	1954	3582	4579	1145	2992	1341	2880	4990	8666	710	5464	5089	2060	2372	1737	7283	892	3815	1270	1861	5404	3865	3455	6601	6149	4938	1328	1865	4296	3666	2437	3438	4609	628	5118	4363
CLDN6	8	3	14	287	3	1	5	15	13	13	4	3597	1853	103	21	5	20	11	5	2	13	5	2	5	7	211	19	6	3	3	6	5	3786	195	7	10	4	3	35	20580	3566	0	149	13	106	8	27	500	7
CLEC10A	161	34	35	547	385	2023	37	372	217	618	89	93	81	34	82	56	304	9	114	338	391	10	247	637	227	51	604	150	521	703	131	313	89	134	197	568	24	55	241	87	873	105	193	114	196	36	602	186	58
CLEC17A	27	18	98	53	24	1219	74	96	114	46	59	60	19	67	103	15	1000	6	68	3413	158	7	50	64	29	28	116	92	46	520	81	107	14	9	2	35	5	41	24	8	51	4	10	16	30	18	93	29	7
CLEC4F	3	0	15	182	11	53	9	1	7	1	7	0	6	9	27	8	51	0	41	97	19	5	3	12	3	5	86	26	19	17	4	68	6	6	1	12	2	10	16	9	67	5	31	12	31	3	11	4	0
CLGN	0	0	28	7	134	16	44	86	14	8	8	247	25	17	32	21	11	107	70	151	44	13	33	46	61	23	48	60	81	33	20	25	39	53	3	780	11	3	187	102	226	4	443	127	4	280	152	65	91
CLIC4	1807	5981	3657	7426	25064	14495	4081	19541	4633	11255	9959	6934	2331	4913	4705	6504	9025	8872	7451	13502	14646	3572	5858	5303	12615	10038	30143	8700	11937	11028	10518	16139	7728	6102	4998	8160	6027	1865	17882	5591	10843	8340	7231	7305	9369	10212	14584	11363	11784
CLIP3	438	1010	625	1194	2141	2157	316	2020	448	920	294	966	384	372	452	394	2904	1711	1521	1833	2004	475	1578	627	1115	993	3590	616	653	2544	407	1968	1805	810	449	2255	239	131	1888	2904	1407	607	394	362	690	1657	4554	1404	1105
CLIP4	240	225	677	296	994	2112	129	1004	473	703	135	560	563	87	399	244	1602	1823	3600	1546	1247	194	818	653	586	365	1578	1896	1199	1063	493	1020	784	278	402	501	142	89	1010	1677	862	243	1332	672	540	697	1172	898	260
CLMP	145	1447	291	507	3618	3613	321	1401	744	1096	251	415	188	219	516	120	3396	191	579	1675	1576	95	155	379	1013	839	3421	1098	801	1672	472	1066	802	512	104	1197	302	70	1339	475	929	576	654	247	722	1288	2548	1613	833
CLPSL1	0	0	19	6	2	1	19	3	1	5	5	210	0	4	31	0	0	2	4	0	3	0	14	5	0	7	10	16	6	1	2	0	3	16	0	13	13	0	29	215	21	2	2	26	20	16	0	1	0
CLSPN	528	993	236	1424	1080	1212	1147	1174	801	791	2319	869	306	732	2604	2169	437	1115	1059	1777	2343	2804	427	1500	2320	3528	1057	1350	1396	537	2404	1374	759	1743	679	1059	1624	634	1537	628	876	1934	1560	1439	1034	1187	262	1066	747
CLU	1633	1254	13468	12061	8940	40543	642	2554	16294	19605	1793	118419	15213	3195	578	707	21909	34879	88674	115145	96237	10722	13464	11245	14332	2072	26122	19513	10084	33932	27876	14886	21949	21957	5121	15907	1536	12700	53787	260510	21945	1719	51890	18519	2839	8220	37659	9493	16835
CLVS2	0	0	131	3	2	7	12	0	0	1	3	2	0	17	30	1	0	2	9	0	80	0	1	0	4	4	0	1	4	14	0	14	16	4	0	0	0	1	27	856	5	4	1	0	1	13	15	15	1
CMA1	2	1	7	0	60	40	1	0	16	37	1	8	27	1	9	1	6	2	7	5	3	0	6	2	8	10	12	3	8	43	1	8	6	47	1	26	3	12	23	8	0	2	3	6	12	36	127	15	9
CMTM5	5	1	7	0	10	22	2	0	5	6	1	6	4	2	14	0	13	1	1	20	9	1	9	1	2	0	10	3	1	12	3	7	8	3	3	8	1	1	5	4	2	4	1	1	0	17	56	11	5
CMYA5	13	37	136	131	269	438	55	227	19	261	46	67	61	64	185	50	320	69	434	97	265	55	61	120	121	93	566	274	193	256	89	229	101	112	32	135	37	38	420	246	226	75	242	146	121	166	250	193	188
CNGA3	7	2	35	0	28	15	15	29	13	17	6	18	16	3	30	5	54	5	15	16	29	7	27	6	39	5	324	9	16	242	8	8	11	13	11	27	0	12	31	10	14	13	10	20	95	51	76	28	22
CNKSR2	16	6	101	23	69	421	69	53	40	68	81	28	23	33	98	27	333	14	35	539	287	2	20	17	25	39	72	28	176	185	27	216	58	23	9	21	2	15	285	129	82	25	15	9	16	96	238	74	10
CNN1	732	3138	865	1804	4872	1396	342	3226	1002	1346	307	5588	1188	418	291	2955	2452	315	8233	1945	29760	532	2784	3022	8183	1371	22281	604	1739	31044	321	9773	25340	1398	895	4629	495	41	30774	13046	2626	6563	1460	426	1818	22655	76530	29545	5090
CNR1	8	3	143	65	103	1284	18	139	183	93	26	94	53	15	58	11	1543	3	293	3133	259	0	56	33	105	30	190	156	1800	266	181	233	132	141	5	46	7	3	210	51	43	66	153	32	134	97	492	130	11
CNR2	16	7	73	39	34	1269	44	64	172	59	27	120	64	35	56	20	2414	4	103	2778	137	25	43	48	51	25	104	82	66	262	91	118	17	14	7	29	11	9	33	3	41	4	26	24	99	5	139	48	4
CNRIP1	120	400	216	261	1071	1207	291	774	278	443	135	521	174	218	255	231	1223	201	231	1016	718	180	407	363	486	325	1360	264	344	965	217	702	543	435	229	657	202	160	628	538	353	186	218	190	382	353	1179	449	489
CNTN1	10	107	157	26	620	692	45	242	24	84	40	153	159	30	48	21	750	81	2427	221	385	5	260	49	77	73	597	122	253	118	29	378	390	53	8	4844	14	1	311	231	180	45	18661	38	78	422	1000	143	373
CNTN2	5	9	73	25	5	206	125	95	15	38	29	23	7	66	206	6	158	20	19	159	122	20	22	10	28	54	60	17	71	61	17	83	35	8	3	19	2	9	81	11	106	16	18	19	9	38	246	19	25
CNTNAP1	140	378	322	511	1142	1679	374	803	301	677	446	819	164	304	418	1182	1542	478	550	680	1152	570	535	339	1087	967	2199	530	361	1470	809	1258	1511	331	210	1546	172	75	1532	1352	1213	305	1453	753	618	1958	3934	1002	919
CNTNAP3	1	6	61	4	108	172	29	58	16	13	30	243	66	25	54	27	33	196	625	67	123	10	65	9	43	6	104	183	85	27	43	73	47	150	2	10	2	9	172	42	20	14	263	37	11	59	23	13	5
CNTNAP3B	5	2	43	7	48	100	23	36	8	6	30	384	60	10	58	18	65	49	378	56	66	4	75	21	57	4	25	72	65	14	17	88	182	83	2	34	3	3	226	78	10	9	141	20	17	49	34	61	12
CNTNAP3C	0	0	4	0	1	2	0	0	1	0	1	4	0	1	3	0	3	0	11	0	4	0	4	0	0	0	6	4	3	2	1	0	0	1	0	0	0	0	1	0	0	0	6	0	0	0	0	1	0
COL14A1	996	1129	1191	2006	11930	28815	877	4060	1493	4512	512	3024	1141	375	1508	1607	58560	4102	3792	5244	12675	1052	2600	1336	3134	2345	19431	2211	2944	7806	693	9793	2845	4000	841	5106	639	175	9767	3164	3767	1019	1237	744	5027	1822	25844	3065	5244
COL19A1	9	1	102	51	56	663	51	68	23	39	37	28	21	54	91	9	340	11	47	1027	57	4	14	6	23	12	133	49	91	20	33	93	32	4	5	14	5	4	26	15	195	6	19	9	21	6	117	59	61
COL21A1	3	10	77	116	219	1181	127	44	35	45	30	143	38	25	194	107	576	64	113	101	218	19	69	39	170	244	126	126	109	130	27	171	82	70	24	1197	18	14	524	28	127	18	152	138	146	103	296	107	111
COL25A1	2	0	57	1	85	98	37	36	10	6	32	16	9	7	41	5	40	9	26	20	27	20	33	1	11	7	61	11	27	17	11	12	2	2	0	11	1	1	37	2	57	6	2	77	677	13	37	8	4
COL4A2.AS1	0	18	4	24	5	15	4	5	0	9	4	7	1	7	6	5	13	2	5	6	9	7	8	5	2	10	10	3	4	6	3	12	6	2	5	2	4	0	7	1	7	6	2	7	9	4	4	17	3
COL4A2.AS2	1	0	12	5	7	32	2	13	0	15	2	4	0	1	10	3	2	4	2	3	0	9	1	3	0	30	10	2	9	6	4	0	5	4	0	2	0	0	1	0	2	3	3	0	11	12	7	0	1
COL4A3	27	5	127	143	127	1098	53	108	121	109	37	44	45	44	74	51	1757	25	251	1521	214	12	77	49	114	80	277	131	145	100	217	299	17	57	14	54	13	6	379	23	622	17	377	301	151	30	121	53	19
COL4A4	71	84	185	355	747	1894	119	387	252	721	105	161	75	94	184	195	5333	49	677	2233	1480	873	122	145	438	218	1003	223	555	1034	373	1123	76	218	74	708	100	16	2445	621	3117	87	922	3637	691	131	1574	378	78
COL4A5	680	14	221	3286	1679	360	245	226	763	176	1190	1002	326	321	170	189	182	59	1879	990	882	228	652	157	683	96	1265	957	765	808	840	655	603	774	564	210	137	177	819	884	1264	138	2222	1254	244	1253	1453	797	3959
COL4A6	49	4	54	62	506	52	73	27	353	69	100	398	71	47	34	23	61	9	336	480	183	54	213	11	563	22	102	406	283	585	329	319	67	156	81	38	49	10	199	174	285	94	167	677	62	599	1036	542	786
COL8A1	1650	4662	1536	3960	7193	10040	842	14859	262	5111	621	1248	516	1053	836	3244	16065	1700	644	1381	15146	805	1495	1463	4362	10987	19595	1270	2839	15418	233	10580	4726	3890	709	5656	1176	163	14455	8460	4152	926	2092	439	4386	4671	12426	3280	5092
COL8A2	320	2456	312	1324	933	1703	63	1869	111	518	200	569	131	136	220	287	1481	500	1013	860	1643	222	753	528	801	1776	2859	360	300	1966	177	1720	1252	235	319	1092	132	39	1987	1514	1564	268	724	221	485	723	2409	1481	1095
COLEC12	34	770	204	276	2126	4235	78	947	208	1524	49	417	195	60	96	78	1714	556	403	1989	577	417	312	147	474	1121	324	182	560	1327	144	1169	525	268	152	916	118	32	1391	285	595	486	823	175	478	745	1911	756	316
COPZ2	205	960	124	351	1173	471	110	937	99	458	88	286	119	58	169	115	835	137	298	318	556	155	238	348	358	396	1010	147	239	761	146	389	686	450	193	751	144	68	1062	525	377	142	449	379	213	664	1126	443	593
CORO6	8	19	71	93	195	179	20	106	9	86	17	29	10	29	71	53	72	113	197	59	108	50	25	56	41	34	100	72	41	59	33	75	47	20	8	34	13	34	141	39	75	37	254	60	39	102	84	97	19
COX7A1	175	654	259	500	322	490	147	677	107	126	113	304	194	257	113	129	543	124	241	374	314	145	329	302	253	258	1288	107	130	644	93	349	475	388	183	366	145	144	398	445	313	111	112	107	156	565	1071	319	417
CPA2	0	42	30	10629	2168	2	93	22	2700	31	9	102	167	18	26	2	22	146	4	663	11	3	2	395	0	2	101	2	89	3	7	3	94	83	2	4	106	1	5	1	252	3	128	2	100	2	9	28	9
CPE	412	1017	459	706	3664	3886	223	3148	813	1065	167	1431	671	333	387	2073	1930	205	4097	2548	2447	461	1481	681	1004	769	4524	1180	1305	2019	448	3307	2441	1349	333	39691	188	102	2208	847	821	382	2189	565	1356	787	5928	748	1272
CPEB1	6	10	57	28	54	113	23	31	13	33	41	17	11	42	66	9	129	12	28	64	75	2	27	9	33	25	118	10	382	69	9	47	38	47	5	31	2	5	63	15	96	8	30	5	10	46	87	30	36
CPED1	344	222	370	1377	1127	2227	227	905	495	1540	944	489	251	269	368	900	2758	71	588	1424	3792	353	963	399	1047	418	4259	743	1335	3416	619	3500	927	949	535	724	388	100	3285	1825	2589	472	885	765	1108	978	3858	1615	962
CPNE6	0	6	21	6	2	44	50	7	19	16	3	35	0	189	24	131	97	3	456	9	59	2624	5	27	282	7	104	5	1	7	8	12	111	22	5	15	286	0	65	10	14	41	12	23	12	8	98	33	1
CPO	0	1	19	1	4	12	12	25	0	1	7	10	0	7	8	5	2	9	20	7	4	17	0	20	4	8	11	4	33	0	1	5	0	0	0	3	10	1	8	0	22	10	30	7	16	3	5	1	6
CPXM2	555	617	234	464	1743	1780	340	2336	208	245	153	941	242	147	405	793	4115	178	826	1006	3670	270	585	405	1521	700	5367	478	816	4204	140	3042	3360	370	450	2199	333	85	3817	1481	938	483	519	161	1069	1916	8064	1915	1183
CR2	34	16	1974	448	338	18949	155	183	1532	133	340	1161	327	222	155	30	18744	9	1352	72665	1134	24	129	992	804	51	721	970	625	4887	2662	1527	36	46	24	34	50	108	1190	26	401	58	1773	168	919	311	1849	963	3
CRABP1	0	8	5	5	97	4	78	35	4	3	0	28	5	2	7	6	138	3469	37	3	7	2	70	36	4	1344	121	3175	2	33	0	4	19	3	1	9	6	2	127	155	638	6	2104	13	26	10	117	18	755
CRCT1	0	4	803	0	115	0	36	2	0	1	1	2	1257	17	1	0	1	0	8976	0	0	67	41	0	1	1	0	1573	1283	0	1	1	3	144	17	0	0	2	0	4	5	0	3	11	2	2	0	1	0
CRISP3	25	0	557	0	409	0	45	5	1	0	11	20	1693	38	28	0	0	0	21413	1	25	1	32	0	12	0	6	3143	1669	0	9	281	395	9	4257	52	0	0	4	2	7	0	17	2	1	1	2	1	5
CRISPLD1	116	102	85	1458	869	695	63	165	50	289	96	214	104	108	189	100	3719	82	946	253	1001	145	353	116	279	123	1572	339	280	888	55	689	189	188	92	384	108	35	877	1789	2683	112	512	266	282	303	1139	178	504
CRISPLD2	1837	3736	1688	5326	14443	4372	1198	13675	1832	5509	2168	9550	823	1769	2420	3530	5411	2248	1304	4474	14349	1723	3974	2161	6014	6838	12301	3211	8504	4373	2056	9177	2995	3915	1881	4366	1208	1415	7831	6389	5770	4219	3002	1660	6350	4404	10326	4629	4315
CRLF1	27	24	35	51	183	341	17	80	110	77	5	52	74	28	48	99	1081	256	189	65	215	54	122	43	64	89	1716	61	119	224	33	121	92	474	9	89	33	26	702	12	225	32	16162	21	111	63	2537	52	171
CRNN	0	0	3415	0	1574	0	401	0	0	3	1	0	5029	105	11	0	4	1	155810	0	2	3	1	0	1	4	6	22469	12676	0	1	0	25	0	0	1	0	0	0	0	4	0	2	58	0	3	1	0	0
CRTAC1	0	1	24	11	57	49	12	51	9	26	7	1	49	6	47	1	393	32	36	78	237	26	3	19	18	25	142	22	53	208	1	335	108	79	5	1915	6	1	377	14	63	13	10	7	68	39	264	45	31
CRYAB	390	1057	1589	676	1968	1006	142	1627	362	573	93	1036	730	258	119	441	1285	446	2750	797	1466	221	1094	840	711	395	6156	1691	1835	1798	139	1241	2788	727	480	1023	115	50	1556	1189	1418	442	718	126	772	1401	5488	1094	1528
CRYBG2	576	2717	1059	531	1757	424	1028	1366	586	2135	3223	1313	1767	646	1072	171	249	1694	15404	257	521	7603	1454	607	1216	3828	629	4608	1700	506	3424	2928	1291	1241	2770	92	1523	37	624	4395	1681	1488	85	2151	203	920	281	909	344
CSAG1	4	40	76	6078	0	18	2	3	4	1024	432	22	159	2	0	58	2	2293	533	22	19	4	0	41	3	1279	1031	4	3	12	10	38	154	1	15	1002	3	15	6	2252	3	1	15	1	8	1047	3	488	5
CSAG2	0	3	7	330	0	2	0	1	0	18	0	0	3	0	1	229	0	11	77	1	0	0	1	2	0	23	7	43	0	16	0	0	0	0	2	77	0	0	1	208	0	0	0	0	0	100	0	47	0
CSAG3	0	54	16	1020	1	3	0	0	0	130	6	0	46	14	0	144	0	770	74	4	7	0	1	19	3	499	231	24	0	18	0	27	47	0	1	155	1	0	72	261	0	3	2	0	14	131	0	55	0
CSDC2	34	277	138	51	173	99	34	159	73	77	40	138	42	56	77	13	202	35	86	75	167	13	168	134	134	411	807	48	92	234	21	127	245	70	40	376	39	8	368	243	133	43	75	10	100	142	542	274	184
CSF2	9	13	31	0	28	3	683	32	18	4	42	13	9	94	16	1	1	10	1	4	11	114	1	18	63	18	159	28	14	8	8	8	3	9	30	5	30	55	4	6	9	1	58	1	21	0	2	13	3
CSPG4	506	760	624	863	2343	3273	2524	2221	1041	693	1614	5826	241	1469	1714	2611	1368	7118	2042	1514	5860	2158	1696	1451	3749	1432	5602	1370	1227	3914	3037	3470	3261	1108	696	5393	705	297	5366	1525	991	1131	1146	2178	1014	2518	10283	3683	2306
CSRP1	14159	15006	4305	8245	19966	11034	10240	11710	11358	9604	12694	21560	4916	4369	4458	7470	8515	10587	19585	10135	29151	29327	14856	7698	18615	11544	39189	9117	8583	26825	14594	26296	41873	12135	9916	17186	10292	5480	39188	27789	10791	13891	11341	10370	10705	37491	78812	35501	13267
CST1	11549	6152	5243	9625	201	76	4259	6175	29	13338	1512	4998	379	3974	1121	2001	54	955	30	63	7681	1195	1643	6664	8062	9395	188	240	2156	25337	247	2272	12371	18213	4635	6170	1941	81	5518	43870	12291	645	2368	573	1753	456	3872	2867	2871
CST4	23	123	274	310	20	0	11	115	0	136	16	234	4	24	23	5	4	12	3	0	24	5	11	336	28	22	108	3	28	25	12	30	14	25	33	15	17	37	3	417	1159	8	89	9	105	5	9	12	7
CT75	0	5	8	1	10	0	11	10	1	0	1	18	0	2	12	35	2	1	5	4	7	0	3	16	4	9	2	21	17	1	2	2	7	8	0	1	0	8	4	3	1	3	54	3	0	35	5	2	0
CT83	2	289	153	770	408	1	3	13	22	583	4	5	0	95	1	630	1	230	0	19	17	391	615	440	1100	464	308	401	3	5	25	2	368	757	1	202	2	10	497	101	93	480	0	1313	0	680	118	292	35
CTF1	91	236	260	111	344	148	29	486	108	159	28	354	255	43	66	87	565	1223	740	219	369	6784	431	117	307	371	387	602	79	461	143	269	495	102	112	568	114	16	769	1445	455	87	385	1531	134	226	685	271	240
CTNNA2	17	0	63	0	3	9	50	0	9	11	140	4	1	16	69	4	65	3605	1	32	23	20	3	1625	6	5	12	4	754	8	5	5	16	2	1	6	1	1	3	1	12	9	21	0	2	6	40	2	2750
CTNNA3	0	3	78	3	23	79	24	11	6	21	24	5	3	13	95	49	45	4	44	28	335	9	7	9	76	54	67	3	18	133	4	291	195	13	1	48	52	0	333	45	254	19	14	5	18	168	383	127	30
CTNND2	20	1	143	372	8	54	14	7	73	21	11	17	43	33	33	5	30	5	54	245	154	0	664	99	24	5	2396	47	65	144	30	68	78	1073	16	81	7	2	95	1577	48	18	143	36	192	11	130	10	7
CTSG	0	9	13	19	124	72	23	31	16	81	8	17	28	9	49	3	43	0	35	33	26	0	116	13	44	22	121	10	17	89	8	51	27	76	30	135	7	71	93	55	14	8	8	16	12	356	255	32	54
CTSV	728	130	132	4246	962	134	456	851	790	955	941	2378	284	558	124	489	577	694	799	111	7943	730	356	1979	1081	3488	711	433	456	366	643	551	265	2672	610	662	500	44	9203	2574	2318	426	657	893	1427	498	556	378	1459
CXCL1	393	2518	4042	6818	7149	849	10684	1775	502	4467	2494	542	666	5387	18688	1092	134	909	1401	953	8209	3655	2421	1119	18286	6356	4263	26120	2760	421	8682	1538	3908	1117	1237	393	7088	8360	100	1768	2098	3704	3091	3287	3782	3398	375	284	283
CXCL12	422	628	322	1039	8827	9302	1107	2425	1430	2853	291	2806	960	1876	1963	449	10012	1116	1307	2918	2963	768	908	3056	2284	554	5118	603	1346	2949	512	3123	1127	2404	260	5704	499	542	2338	737	819	753	1002	496	1915	758	5835	2195	2619
CXCL17	25712	10	6447	510	883	61	41	1572	17256	425	1413	62303	8122	2287	79	7	135	0	12143	8667	157	151	10269	1088	7	92	6857	4722	4467	2513	7545	544	48290	3043	62311	58	262	2313	826	50	190	30	8366	19471	2	938	8456	219	20
CXCL3	716	2563	762	7779	2188	687	1640	735	804	1368	4327	622	179	1372	5175	563	41	335	474	767	3067	4952	1713	946	8086	1343	1542	6365	1637	191	6100	706	3661	392	1536	138	3891	6200	181	547	432	2095	919	1223	835	4147	755	732	251
CXCL5	2034	7221	1480	47756	1888	3606	5861	15	2735	5	19390	5166	11	710	86	42548	44	256	36	1377	3427	59	1735	52	889	23	3456	1501	10884	141	2430	1865	15733	196	8	2255	1312	6442	12	815	148	30	3184	58	2023	41835	5505	3509	1378
CXCL8	924	1928	2372	7470	43610	439	15527	1042	408	5205	8343	212	420	7714	4386	1654	285	5504	537	724	2650	2514	1829	763	10156	4574	15800	3492	6039	429	2060	2289	2419	2855	4126	5099	4219	2509	60	387	662	2962	11679	1236	6962	3702	173	577	399
CXCR5	1	2	11	7	8	216	4	3	75	25	4	29	6	1	4	10	661	1	11	754	33	1	3	11	11	2	19	8	9	132	20	28	5	6	5	14	0	2	8	6	1	0	0	4	20	0	49	16	0
CYBRD1	1000	2885	2077	3922	15966	15065	478	11915	2518	7041	861	2232	1293	590	1161	1466	20621	3603	4539	8341	6960	775	3523	1926	4164	3702	17732	4045	5501	10534	1948	8140	2456	26386	2428	6592	1942	268	21946	10774	8970	1476	7212	1366	6030	3618	11979	5259	5779
CYP1B1	192	320	268	487	6837	7367	74	6600	654	1506	104	752	325	41	258	517	6563	2479	902	3480	3572	70	479	385	1381	2261	4584	1107	584	3313	270	4586	1540	2002	151	3169	106	38	4832	1777	1152	791	383	134	962	431	6827	1338	1844
CYP1B1.AS1	9	9	51	48	53	171	45	76	15	45	61	20	14	26	98	33	183	24	53	79	74	8	24	9	30	85	127	31	59	75	15	64	25	35	3	62	7	2	86	91	115	39	20	11	33	20	188	36	34
CYP21A1P	4	2	5	44	17	8	7	0	6	5	2	11	1	3	3	19	17	3	17	7	7	4	12	2	16	5	13	49	4	10	9	19	46	6	1	30	5	5	52	0	62	7	3	11	14	46	9	6	28
CYP21A2	1	0	20	11	1	8	0	7	6	3	4	26	0	0	10	0	22	0	2	8	10	7	0	4	0	2	1	17	2	4	12	6	22	0	0	19	0	33	20	4	30	4	4	8	6	8	20	8	7
CYP27B1	48	169	85	145	311	113	298	204	94	108	257	157	37	176	540	1429	38	277	295	192	43	1066	47	97	598	390	210	139	341	56	387	241	72	150	104	114	380	92	219	516	1648	269	1052	536	601	48	134	336	37
CYS1	79	352	55	2950	296	250	78	446	62	62	51	328	74	31	66	80	541	14	52	811	648	28	858	95	168	410	665	70	57	626	44	398	412	172	20	120	45	13	1328	7158	384	100	109	70	75	361	630	362	216
CYSLTR1	78	74	88	127	516	1172	60	398	188	271	83	225	92	68	133	141	1020	17	116	1142	405	71	74	222	247	132	381	219	454	286	231	672	155	125	93	188	68	80	146	106	326	66	169	89	305	142	432	231	241
CYYR1.AS1	1	0	29	9	3	22	5	4	5	2	6	2	3	1	12	0	12	2	4	7	4	0	0	0	2	2	11	3	4	0	1	3	2	1	0	1	1	3	7	0	4	0	1	4	2	1	2	2	0
DAAM2	167	365	216	400	1179	1833	508	543	540	454	297	1311	198	973	360	614	2127	297	1954	1149	1593	375	749	1258	1005	352	2293	909	863	2176	481	1721	1307	471	359	1807	194	46	3121	754	696	338	655	708	510	891	4973	1414	1416
DACT3	127	427	291	283	715	558	188	406	342	198	122	679	187	206	169	397	781	193	426	503	1306	218	911	413	622	457	2125	177	209	2058	127	1093	1902	323	232	862	147	33	1888	1490	314	265	220	109	280	1124	4835	1269	1192
DAND5	15	5	3	19	11	24	45	77	3	16	20	14	1	31	87	6	0	13	12	6	23	2	16	6	2	32	29	7	32	10	27	23	6	3	7	27	3	4	33	2	28	3	10	9	9	28	52	13	6
DANT2	46	26	36	58	18	64	12	23	33	51	93	1	9	48	20	3	135	83	198	52	32	98	87	2	44	211	136	12	16	14	59	38	16	134	3	44	0	2	256	20	76	2	41	231	0	166	54	1	16
DBX2	0	1	10	0	3	1	3	8	1	3	2	0	3	2	8	1	5	1	0	0	2	0	0	1	0	2	14	1	3	2	0	1	2	0	0	2	0	0	24	1	1	1	1	0	6	3	24	0	0
DCAF12L2	0	1	12	1	5	16	2	4	3	0	0	2	1	6	1	4	7	65	16	4	6	38	3	106	11	0	38	6	1	16	0	7	29	5	2	18	2	1	39	11	22	0	262	2	0	16	38	10	2
DCDC2	4	14	61	1282	58	5	259	239	47	238	43	1229	99	8	63	132	17	383	254	90	804	27	768	2	56	17	205	132	895	587	33	172	427	1013	198	46	919	0	666	352	2547	2	1584	460	86	264	13	93	86
DCDC2C	8	2	14	17	13	38	3	4	0	8	0	1	0	1	10	0	12	0	5	4	7	22	14	1	0	6	18	1	7	14	1	26	3	7	1	2	4	1	18	6	8	2	1	2	1	0	21	0	2
DCHS1	317	2061	522	3956	2141	4824	2541	1086	1696	1762	954	2414	379	547	1506	1082	3547	2920	1260	2438	3426	834	1138	940	2478	2679	5808	1340	1841	4172	1402	3063	1975	956	596	8320	972	387	3107	4122	2671	920	1577	1271	2571	1095	5732	4108	2712
DCHS2	1	6	243	234	193	46	34	38	1351	36	272	18	29	58	70	6	31	11	572	262	481	3	56	186	49	34	186	101	211	26	1044	40	109	39	3	46	1	418	664	140	201	14	524	278	16	58	182	24	67
DCLK1	50	41	136	170	928	5060	60	412	94	984	41	133	124	24	156	100	1431	29	332	894	670	61	68	104	313	171	806	71	258	877	84	850	431	296	26	314	26	13	676	214	525	104	157	56	242	172	1004	267	389
DCLK2	33	182	94	193	319	461	72	334	49	171	54	348	33	40	102	238	328	111	166	193	590	207	170	155	206	169	657	68	153	370	48	418	352	92	52	474	251	57	535	239	209	104	210	79	176	209	617	235	262
DCN	6834	26252	6876	21623	100247	109250	5762	50359	6547	34269	3910	11736	5276	5989	6157	2322	56798	9635	7640	23069	25464	5201	10833	9885	12859	18692	40310	8781	20487	38728	5755	26512	12360	23490	6059	29728	8322	1644	38953	33360	33833	6606	11557	5805	20511	14418	60690	20211	22654
DCT	0	0	44	6	33	18	47	0	1	4	23	5	1	15	57	2	17	23	11	25	15	12	8	5	9	5	9	7	13	8	5	16	4	6	4	5	1	2	12	3	5	2	5	1	3	6	9	3	2
DCX	2	0	33	7	10	3733	7	23	28	17	59	55	2	14	28	7	172	13	21	56	36	1	1	7	4	5	66	2	19	93	24	539	16	37	0	35	3	0	108	11	7	3	4	5	2	4	205	0	11
DDIAS	139	335	237	1437	739	503	848	685	339	524	1099	230	143	470	1288	2768	197	1144	438	660	887	1185	97	405	1089	640	394	960	1294	324	1505	475	196	500	315	304	787	153	1502	267	757	917	660	683	1064	865	294	720	1062
DDIT4L	2	10	37	47	171	277	24	22	14	19	4	113	7	5	9	6	42	4	255	14	35	18	22	9	20	31	109	28	6	53	1	28	68	18	11	71	4	56	33	48	40	3	586	5	23	28	56	59	72
DDN	31	163	10	2	42	13	672	107	15	16	59	14	19	20	56	46	16	103	9	45	2	126	8	12	45	20	43	8	9	3	63	65	11	34	33	37	295	0	99	9	48	11	58	10	18	12	5	321	25
DDR2	708	1542	963	1695	7405	9364	997	4155	957	3675	742	1425	627	532	933	1280	6461	491	1588	3522	5564	768	1283	781	4148	2586	8651	1488	2481	4996	958	4708	3237	1901	905	4121	847	221	5948	3554	3065	1471	1769	1030	3048	4099	8041	4207	2976
DEFB1	1	29	402	213	83	59	143	191	86	88	64	79	668	32	256	2	23	175	3025	96	30	36	1003	3914	485	411	22	16308	590	165	167	6	390	264	173	632	75	572	57	1247	183	3	76	808	32	61	10	6	68
DEFB124	0	1	8	2	14	11	4	3	0	6	3	11	0	6	7	0	4	1	4	2	5	0	7	1	0	4	1	1	5	2	0	6	4	1	0	0	0	0	2	0	4	0	8	1	0	5	1	2	2
DEFB4A	0	2	99	2	1	0	2	0	15	0	29	0	0	0	4	0	0	0	226	13	1	1	0	0	0	23	0	140	169	0	17	0	3	0	3	1	18	1	0	0	11	0	0	3	0	1	0	0	0
DEFB4B	0	2	99	2	1	0	2	0	15	0	29	0	0	0	4	0	0	0	226	13	1	1	0	0	0	23	0	140	169	0	17	0	3	0	3	1	18	1	0	0	11	0	0	3	0	1	0	0	0
DENND5A	386	1220	572	1157	4491	4899	1049	2533	933	1991	798	1968	692	620	1114	1402	3033	4334	2146	3192	3027	866	1574	1765	1991	3384	5529	4023	1904	3593	3096	3114	2050	1584	607	3065	752	736	4227	4388	2996	822	2088	1081	1586	2102	3489	2452	3486
DEPDC1	269	1064	280	1820	1575	698	1108	1057	657	1459	1168	538	239	728	1402	2544	360	1076	616	1387	2075	3054	149	1068	2465	1415	645	1311	2103	368	1876	621	366	1970	563	1407	2770	409	1894	508	2373	1566	2392	922	1883	1233	201	669	1455
DEPDC1.AS1	0	1	8	17	14	11	7	9	2	8	8	8	5	8	21	6	0	2	1	16	16	8	5	9	16	4	2	3	20	0	9	1	1	4	3	1	5	0	7	1	13	15	16	9	2	4	4	2	2
DEPDC1B	336	977	294	3632	1052	629	1672	1236	435	1202	1693	1023	274	241	1122	1403	376	462	337	913	5056	1475	266	102	1518	1238	494	905	559	855	1543	1700	333	1314	1098	861	1699	255	1475	638	1529	912	895	2058	846	1148	178	1368	770
DES	1219	3084	2076	2644	6711	290	163	65	2780	2834	281	12531	3158	349	40	9607	1452	33	37841	5043	87550	496	3950	5606	31584	245	64386	2873	2865	123241	532	34279	104866	918	2478	14701	444	1	121336	52181	4329	21848	4357	1244	3338	70928	256490	93346	10599
DGKB	3	1	97	5	97	58	75	29	5	17	46	227	2	17	147	54	11	21	61	11	52	603	20	1	19	11	45	9	44	12	5	44	39	18	11	41	15	3	13	5	14	14	11	8	8	18	41	4	10
DGKG	731	81	76	36	162	415	43	218	176	113	44	2091	33	96	176	169	461	1369	192	826	286	25	153	245	117	99	452	60	151	310	92	163	195	972	43	832	25	24	358	57	68	45	213	350	45	170	477	152	101
DGKI	27	30	166	51	210	88	70	96	49	149	57	47	18	51	96	54	67	77	22	120	264	43	67	50	210	107	658	52	104	176	38	122	155	88	19	94	33	13	338	147	198	96	159	51	69	134	229	143	160
DHCR24	3913	6877	4072	14221	11150	3119	3920	2422	10778	10543	17934	19701	7739	4272	5115	7071	1750	13019	41551	5426	9538	23242	3998	8846	31083	14590	4825	16187	8390	3966	44829	14734	22910	27775	9513	16835	11784	6935	12694	21799	14620	16347	10838	29207	4657	7797	2448	12560	13125
DHDH	114	53	33	363	50	25	48	151	72	43	50	373	57	245	30	22	8	20	40	41	209	46	94	200	95	99	145	26	72	48	385	51	159	276	93	23	69	4	604	61	213	43	65	107	28	133	132	90	50
DHRS13	155	218	47	321	94	86	94	69	481	214	291	346	95	78	142	284	189	567	213	244	328	451	116	318	454	348	270	287	120	235	452	154	265	218	265	675	459	72	571	1527	539	162	428	335	83	128	210	365	343
DHRS2	344	209	228	43	56	62	194	18	63	22833	1066	83	26	67	70	75	37	1169	59	21	21	114	12	32	387	367	33	19	37	11	174	82	112	13	280	164	712	6	16	506	2273	264	199	194	100	81	35	7728	297
DIP2C	359	707	390	2557	2073	1817	416	1227	871	2043	599	1285	534	640	2212	1764	1947	4460	1917	968	2141	2020	1289	1138	2508	2205	3047	3168	1772	1833	4008	1354	1018	1982	415	2677	754	301	4313	816	1840	435	2754	3444	1965	1263	2865	1186	1689
DIRAS1	18	40	95	31	371	123	8	65	170	22	14	115	75	25	31	13	76	65	340	176	50	32	100	56	29	43	346	51	42	91	63	40	89	36	22	125	4	10	870	27	90	6	250	58	51	37	124	63	1708
DIRAS3	3	32	48	51	366	99	21	81	93	58	10	69	29	39	43	2	224	200	89	92	77	7	63	111	46	200	185	508	55	72	63	105	51	160	14	80	24	2	82	1342	78	16	135	48	88	36	332	28	48
DIXDC1	293	546	463	928	1647	1652	271	679	607	1009	709	545	280	205	1349	1555	1481	1674	1132	1248	2964	1015	837	481	2220	1322	3792	2491	1945	2029	1667	2284	1233	1157	226	884	561	93	3230	1115	1513	735	1145	826	1319	1546	3671	2209	1550
DKK1	1	48	5364	45	39	45	288	1189	58	972	2498	1535	629	36	12	9	12	1099	1128	89	1631	18	3583	7188	1	1206	798	161	39774	1240	23	1470	471	3935	523	10	0	1	17	993	1711	0	115	3380	86	1670	13	1287	33
DLC1	462	1137	629	1996	4867	4095	1234	2249	1390	3139	1010	2796	573	916	1207	1508	3091	2649	424	2300	4118	1365	1309	1220	2337	1608	5881	732	2307	3146	1210	3068	1565	2084	823	2929	1516	419	6083	1356	2744	1676	2296	1043	1908	2026	4553	2579	2199
DLG1.AS1	3	7	18	35	17	1	8	11	24	21	8	37	7	8	41	11	3	4	21	1	19	14	15	7	10	15	8	11	13	7	27	9	18	15	0	9	9	2	33	5	17	7	14	27	4	10	11	7	0
DLG2	14	15	146	59	404	188	69	104	28	76	113	34	160	46	130	107	709	448	852	289	249	40	61	35	85	151	230	185	178	95	111	181	115	70	17	227	36	8	198	101	137	55	52	34	87	81	370	66	86
DLGAP5	918	1286	402	2506	1924	1023	3386	2488	938	1519	4218	793	575	1462	2646	1721	397	1421	808	1869	2858	3419	217	1157	2242	1445	948	2424	1714	479	3463	1286	499	780	1480	1512	2361	509	2719	395	1693	2601	2968	1359	2319	1798	284	1858	1477
DLK1	0	0	28	6	2	5	7	6	1	5	3	0	6	7	28	4	19	1	22	2	8	0	0	3	3	5	10	1	5	2	2	0	2	1	3	0	3	5	8	3	16	33	0	6	0	3	69	1	2
DLL3	2	0	27	72	1	10	71	772	8	9	7	6	0	13	38	5	4	50	1	46	15	4	2	52	3	5	53	2	31	10	44	60	10	2	5	5587	13	7	262	12	57	1	297	2	51	0	8	11	132
DLX4	14	11	14	598	88	22	191	104	16	12	146	51	27	78	124	24	21	4388	82	23	28	189	11	16	69	152	36	725	156	13	72	112	30	34	162	10	35	50	697	147	1178	9	490	32	28	55	20	24	703
DMBT1	1060	3670	748	88214	75	15	1440	1163	71726	5440	6396	5108	968	5077	590	19	35812	22	9134	5478	66858	3440	239	89	142394	33848	92821	292	9629	635	2093	16683	182643	10376	7325	12435	138917	511	4494	175	398	16148	849	1087	5989	12151	175763	3100	2044
DMD	216	77	338	520	1269	1678	358	920	553	399	377	669	222	309	325	503	1075	1574	2222	1936	5347	238	831	1052	842	789	3258	573	803	2155	565	2995	1126	1070	165	2088	192	100	2520	1271	1571	386	556	611	1818	1873	3006	2708	1418
DMGDH	6	3	35	56	94	110	44	77	21	41	26	9	7	29	71	6	178	27	63	51	51	30	11	33	42	20	66	28	87	36	14	69	20	18	8	41	17	4	55	29	69	17	16	9	38	36	61	37	26
DMP1	0	1	15	2	4	0	10	8	0	10	13	3	15	36	59	3	0	17	6	0	9	6	1	5	12	4	7	183	19	0	4	6	8	44	0	9	5	0	14	8	85	1	10	1	4	0	1	11	8
DMPK	1058	701	321	939	832	1784	1213	1361	446	454	931	2083	349	271	1016	637	1884	2377	2622	1400	1649	964	1156	764	1196	1571	3326	1182	517	2140	819	2071	3605	531	743	1644	315	225	2716	1304	701	910	838	1753	629	1607	5331	2447	1162
DNAAF9	581	182	291	4862	1413	2155	217	874	600	1309	1961	1042	349	162	498	381	1680	3107	2358	1228	2166	483	1664	938	754	2498	2840	1808	942	1255	625	2582	835	1911	872	588	196	443	2751	581	2508	295	1601	464	628	978	1552	897	1709
DNAJB5	196	461	374	529	1060	541	145	353	438	427	168	775	201	224	152	488	512	296	629	919	1492	448	559	644	718	296	1669	290	564	1779	247	886	1244	291	267	1288	176	359	2594	845	462	474	631	155	407	995	3071	1867	722
DNM1P46	2	1	16	5	13	38	7	22	8	3	5	20	3	4	20	5	18	2	12	187	22	2	44	0	3	5	30	13	7	56	7	14	0	6	0	5	3	1	22	4	8	0	3	4	9	3	25	8	1
DOCK11	624	428	343	385	2143	6187	3019	2254	744	1647	1528	1188	291	352	989	806	4106	1764	738	6225	2485	853	305	423	1278	754	1976	1613	1915	1700	1330	3477	867	518	758	1516	730	253	2337	440	1254	1224	1273	561	1353	1200	1325	2731	1319
DOCK3	18	21	120	112	82	159	43	217	28	61	102	58	68	31	893	47	37	42	1203	143	135	91	78	52	114	130	208	298	114	186	68	160	118	86	14	639	118	14	379	64	621	94	850	112	73	128	203	100	377
DPP10	0	1	60	2	5	25	34	23	2	2	31	2	5	19	79	2	4	4	19	20	24	0	6	1	9	0	4	6	29	4	29	13	16	0	2	30	0	5	27	0	13	4	116	3	1	11	56	8	7
DPP6	4	9	108	58	25	42	50	118	5	32	20	4	15	26	84	12	10	24	31	27	119	1	13	1	74	8	15	1	72	66	27	27	113	7	0	382	1	8	123	20	89	34	14	15	23	209	417	155	21
DPT	24	478	23	86	297	1544	3	14	108	157	4	163	121	4	17	6	253	15	90	438	202	4	91	123	62	46	225	50	166	355	15	105	27	47	6	36	16	6	95	20	171	55	19	68	37	160	396	205	207
DPY19L2	5	2	61	67	161	175	39	167	16	61	27	34	22	17	51	92	71	3	100	103	75	11	116	37	71	27	125	41	75	69	42	93	48	40	18	46	13	18	127	142	46	18	84	67	45	77	55	34	36
DPYS	1	6	41	0	114	42	11	5	7	12	4	3	0	3	18	1	7	7	6	12	2	1	10	5	11	0	12	2	18	2	1	13	1	7	5	5	0	2	5	0	3	1	6	0	1	6	15	14	2
DPYSL3	1620	5513	3171	19539	14455	21229	1711	18427	1472	9411	1320	5957	1711	1333	2022	3246	11566	3438	7317	8148	19080	1004	4155	2485	11527	13682	20541	1960	4804	24765	1056	14155	14428	3609	1613	14024	1852	322	17575	11420	12086	4392	2678	1140	5779	11596	30912	15098	5385
DPYSL5	17	0	33	34	4	34	55	44	3	6	18	2	1	39	129	5	122	6	0	6	55	11	2	1	7	11	11	0	26	32	4	147	26	1	7	114	14	1	254	32	438	10	1038	0	3	1	215	2	7
DSEL	41	156	70	145	600	629	256	211	93	438	67	146	67	90	111	176	757	52	146	221	386	81	129	114	163	118	710	102	269	259	77	275	110	167	45	888	85	33	376	311	187	88	3472	54	227	164	273	166	244
DST	922	2692	3577	19530	11287	15326	11074	12770	4290	8432	3039	3749	5556	1424	4687	2760	8839	13743	15194	7100	8517	3984	4505	935	7407	8687	14047	7378	8646	6440	5090	17083	7355	12944	3805	6233	3868	316	13804	6232	35913	2590	3469	18718	9976	7297	8664	5605	5701
DTL	647	1104	285	2090	1752	969	3429	1235	767	1338	3346	2548	345	542	2283	2575	466	2153	393	1501	2481	4976	265	1226	2577	1758	829	1831	1111	791	2722	2004	609	1743	1288	2186	2674	608	2707	1340	1824	2179	3918	1374	1601	1124	366	2111	1502
DTNA	36	52	216	294	669	449	58	308	175	156	49	132	266	104	77	72	365	167	704	385	606	57	139	99	195	112	1122	138	217	531	94	508	598	217	64	873	16	24	1801	399	885	179	901	73	218	286	933	337	192
DUOX2	16	5217	17027	29019	1019	124	3011	1217	7402	337	298	421	3651	280	15879	1248	612	89	46074	4100	1775	942	1793	49	15319	2775	1794	45837	16829	210	7984	272	14836	666	14	8872	5209	3804	18	124	5954	1219	15463	39134	1399	11520	547	194	10
DUOXA1	7	135	550	340	41	11	42	73	334	13	15	121	712	84	579	536	17	46	5411	156	23	164	12	1	138	187	70	1863	769	20	42	54	45	31	10	950	48	8	22	381	34	10	138	383	19	240	10	43	10
DUOXA2	0	278	3942	3934	107	12	444	517	689	29	19	23	827	53	762	192	49	5	3834	424	134	25	374	1	2427	546	425	2945	1753	38	1133	26	4449	84	1	674	1617	1373	1	13	430	98	1338	5295	218	1351	20	24	2
DUSP26	31	5	32	25	27	60	14	35	82	18	6	27	10	11	33	10	52	5	19	130	43	1	45	16	21	23	199	19	22	48	22	121	126	27	1	301	15	1	92	37	38	5	53	5	27	34	237	15	55
DUSP9	1	9	20	956	133	8	64	0	9	12	5	6	0	211	17	1	4	18	8	8	2	651	0	4	41	1	67	34	12	3	66	1	13	13	0	5	27	11	1555	9	1054	4	356	68	48	10	5	25	41
DUXB	1	0	11	0	6	18	10	22	2	1	4	1	0	4	18	0	38	2	11	17	7	5	7	0	8	6	2	4	1	0	5	4	1	1	3	1	5	0	3	1	7	3	5	5	9	4	2	0	1
DYNC1I1	10	20	111	33	102	119	94	116	43	55	43	107	26	60	77	36	113	803	173	84	209	17	450	37	115	111	232	30	47	196	25	211	207	232	141	108	7	30	179	345	1200	23	60	58	105	196	503	194	74
DZIP1	110	269	171	400	853	1363	176	718	147	575	144	230	138	200	216	218	1277	315	421	998	699	89	267	213	375	423	1055	251	990	770	155	777	370	302	131	595	138	52	1619	414	646	197	392	161	295	454	770	543	458
E2F1	1071	1103	279	3806	743	855	2941	1523	1211	1332	1798	3361	268	673	1738	2652	383	5805	622	1564	2052	2110	671	4522	1615	3426	942	2024	975	884	2871	1680	2378	2662	1127	2888	1508	1120	2916	2146	1333	1177	860	1396	1300	1571	645	2697	2938
E2F2	536	1226	209	2682	492	810	1304	649	1158	705	1335	553	223	697	1588	1568	275	572	1703	2018	1877	3652	167	971	1130	608	410	1120	942	261	3703	1090	471	1131	825	1043	1632	264	952	473	491	2026	980	913	983	506	228	543	704
E2F7	293	204	113	951	1046	308	457	473	352	724	1798	176	107	198	1003	1025	159	730	332	467	1794	953	136	294	1428	676	510	793	1307	245	2426	943	143	372	463	913	1048	298	673	207	742	1409	1058	403	841	540	61	1268	342
E2F8	278	838	249	2628	661	717	1525	980	992	1107	1598	547	308	547	1590	1051	398	558	894	1893	2862	2509	615	563	1523	2568	883	1133	835	368	1883	945	581	1869	651	881	1995	541	2265	1088	1368	1515	817	1424	910	753	686	1313	658
EBF2	12	30	69	32	452	400	40	380	13	79	73	71	4	18	81	182	140	57	75	23	200	77	32	61	102	42	187	14	93	116	7	462	183	45	12	135	32	0	199	52	83	40	133	67	124	75	519	59	126
EBF4	79	623	187	427	453	318	142	960	320	209	104	601	162	257	203	310	343	3690	572	499	642	147	475	3232	288	516	2046	332	153	704	263	508	1624	413	378	1370	170	173	2660	1300	1848	288	1343	221	181	557	1180	1777	1426
EBP	798	1566	418	3053	665	677	1163	1248	796	573	1377	1694	307	1497	1088	829	288	1080	1078	703	707	1466	572	2327	948	737	730	702	469	300	1872	796	3969	1964	756	1375	1587	1599	1642	380	805	725	678	1527	846	1635	373	1611	828
ECRG4	30	19	95	252	476	223	22	46	47	67	10	666	159	25	41	36	483	22	316	401	186	2	651	62	174	18	416	32	158	1177	8	519	408	76	30	160	2	2	332	152	343	69	50	30	48	1547	2015	319	308
EDNRA	174	819	326	892	3325	1576	755	2608	264	2241	557	865	186	634	640	1094	1760	554	302	642	1468	554	890	702	1576	688	3867	695	1366	1395	353	2727	928	775	412	1569	514	164	2630	2376	1810	706	842	358	909	958	3082	1537	2179
EEF1AKMT4	359	630	128	430	235	177	312	279	210	562	313	750	46	364	466	463	58	286	208	130	438	654	185	447	484	298	526	272	244	159	457	138	612	494	360	309	566	293	1174	575	332	339	146	617	371	745	270	588	454
EFEMP1	3370	1999	996	3184	12226	41594	474	12421	1199	8367	882	1957	1021	681	892	1408	14054	626	2363	4549	15468	643	2807	1782	2906	3166	21582	1325	6207	16075	739	7557	3823	3705	1640	4055	829	111	10455	1391	12753	734	2649	525	6951	2455	13783	3832	3223
EFNA3	201	672	292	837	757	262	804	438	47	1258	1078	266	106	116	550	951	49	329	546	65	61	3391	189	999	1573	293	117	1186	330	76	925	81	236	108	318	157	1259	153	209	742	191	1290	514	313	78	241	100	614	239
EFS	46	393	241	138	359	369	84	405	152	235	84	170	456	31	87	88	435	133	2920	375	274	111	258	169	203	263	546	773	287	569	92	229	292	141	117	557	67	13	331	530	203	125	986	94	106	166	852	399	492
EGFL6	269	548	187	194	839	91	504	883	35	77	249	344	120	102	252	27	41	20	326	58	194	298	157	661	419	175	156	476	426	183	181	119	456	84	124	265	364	204	43	66	184	82	427	300	376	487	70	265	194
EHD2	1284	8128	3180	3131	8568	13992	3250	8202	5226	9236	2552	9568	3357	2101	3626	4109	10357	2394	10478	6377	14022	2890	12409	4128	10977	11370	21584	13612	3370	13416	8013	8746	10618	6194	2403	15158	2206	850	12215	7162	2363	5335	8669	14181	3093	8962	19926	7504	7123
ELANE	8	4	3	17	28	106	5	12	9	9	3	7	1	2	35	2	46	2	8	21	15	0	5	7	5	5	20	9	12	16	6	4	6	25	2	6	2	0	8	6	10	2	1	2	0	13	49	0	9
ELFN1.AS1	442	971	31	46	777	38	95	1812	61	360	5	20	17	1273	1981	1339	16	144	16	97	128	911	3	25	903	31	227	309	59	129	542	32	41	1155	0	46	527	145	1697	1	756	389	72	83	401	485	21	22	153
ELN	2026	2494	1482	7068	3379	9226	618	3434	1327	4520	961	5184	838	851	638	2838	9696	787	2393	4187	13930	638	5265	2040	1882	3642	21827	1334	2577	26963	618	5643	8403	6956	934	6684	736	82	16422	11925	11228	654	1935	1458	4618	6073	25516	2918	8636
EME1	99	118	41	795	263	118	152	124	80	256	309	269	34	85	215	391	52	407	107	170	172	264	60	279	247	261	82	238	287	83	325	166	181	191	98	124	245	154	366	110	1570	195	357	344	330	269	43	258	540
EMILIN1	2966	11187	1356	5575	5285	10783	3133	10361	3182	4123	2923	7031	1028	1566	2426	3101	18593	3989	1940	6514	11766	4047	5349	7480	8468	9305	19744	3257	1868	19071	2706	10567	10546	3325	3921	19685	2349	766	15386	12877	3202	3328	1261	2053	2701	7522	28470	12717	10345
EML1	182	833	380	1848	1963	8743	488	883	429	1418	402	692	227	277	442	341	2498	156	734	1477	2089	400	943	352	894	911	2819	811	1287	2572	363	1555	871	688	340	937	457	239	1823	1191	2244	449	511	378	670	1460	2738	1808	982
EMX2OS	7	10	25	3	146	18	205	227	1	18	9	9	6	8	51	2	24	5	36	3	21	2	6	1	7	25	9	9	8	9	3	15	15	6	1	15	0	3	15	7	13	8	590	28	8	4	99	6	7
ENOX1	58	83	75	148	198	362	91	422	60	175	66	156	16	50	84	38	369	94	25	291	264	68	150	128	127	191	186	206	196	279	50	283	147	67	64	234	82	40	253	228	136	63	93	20	87	102	319	202	148
ENTPD8	15	547	154	2301	38	33	331	293	676	44	8	474	77	148	250	922	97	420	141	168	35	4788	296	109	237	216	199	1042	277	8	1436	28	3481	684	5	1776	1057	47	2084	669	401	2242	227	5420	160	113	33	76	14
EPHA3	107	64	252	441	336	5326	155	294	165	1059	146	212	148	205	331	640	1795	423	115	993	2899	295	272	251	539	414	2700	145	535	1954	176	2235	425	343	73	217	75	50	1897	2036	511	494	431	226	524	126	1423	341	481
EPHA5	9	4	53	1	19	31	20	11	3	24	18	2	0	8	41	13	35	5	15	7	54	5	5	5	6	4	43	3	22	10	1	19	4	19	21	9	12	1	35	0	16	12	1	1	7	25	17	8	7
EPHA6	0	1	53	1	30	41	23	2	4	15	19	0	13	6	30	1	24	4	71	6	52	2	3	8	16	1	18	1	19	35	3	12	22	5	0	2	2	3	19	8	16	8	0	1	1	40	28	11	6
EPHA7	10	30	66	51	172	374	37	19	39	107	42	48	16	11	50	52	429	7	100	280	685	47	72	43	311	14	343	59	130	373	34	441	341	103	23	38	52	3	532	161	195	102	30	29	89	990	901	438	234
EPM2A	94	114	171	405	353	579	192	406	174	161	245	229	119	87	330	251	427	328	352	391	477	226	125	179	295	202	374	341	272	331	241	452	224	219	154	454	292	108	904	469	340	127	289	202	249	268	471	392	202
EPN3	1765	870	549	134	935	693	426	140	5868	2143	3382	3912	1490	1910	196	42	1037	372	5839	2449	3138	1312	3117	1351	2803	3864	2992	3014	511	893	5659	1198	5175	5015	2204	196	3200	508	11251	9745	636	594	1787	5707	268	462	3249	2421	2381
EPS8L1	2714	5891	2237	398	1059	629	278	4930	6878	4060	5625	4888	2614	207	2279	1932	495	2566	22316	1820	788	13747	9062	1637	3670	12987	1314	17525	1748	1652	11500	13282	4026	2667	10187	571	1985	509	1863	5760	1223	1253	1340	14064	372	3956	527	1116	490
ERCC6L	108	227	66	562	666	351	532	338	267	418	1112	481	92	315	403	593	217	646	198	480	136	889	66	612	751	298	187	451	591	171	687	478	350	274	295	816	577	182	929	245	574	460	745	534	844	729	81	916	774
ESM1	66	291	339	329	226	102	555	471	18	152	353	1267	27	1710	565	1093	142	1017	28	49	414	1447	428	408	735	676	1494	514	309	390	541	344	395	409	215	364	543	85	493	183	223	104	427	255	409	303	400	197	875
ESPL1	679	1190	530	2734	1114	1254	2966	1692	847	1294	4719	1659	731	1174	3616	3132	779	2824	8662	2860	3102	4953	466	1972	2514	2777	1237	5609	1268	1187	5854	1508	670	1301	1011	2628	3020	984	4370	1486	2597	1706	3213	1361	1505	1800	460	2129	2407
ETV4	4113	1656	646	1836	2562	1568	20628	3378	805	3154	8221	9994	624	1581	1403	189	976	8134	1294	423	1055	3698	878	3144	316	2856	4649	1420	1053	2376	3930	1064	2520	2482	478	1598	2907	100	10303	303	3360	1354	12184	3154	1542	328	3376	9298	3011
EVC	259	1238	343	509	1092	2813	294	1646	345	1386	282	847	325	133	390	432	2560	1337	1793	1432	1844	228	554	773	964	1720	1995	754	956	2626	278	1821	560	422	290	1882	160	256	1557	1865	1164	378	931	227	560	826	2913	1504	1000
EXO1	276	670	156	1224	1455	572	1152	713	465	875	1598	1150	131	488	1319	966	175	649	300	571	1033	2819	143	488	1303	709	441	814	896	407	1949	580	464	887	799	1357	1834	280	1612	516	1047	866	2906	777	960	844	150	1624	902
F13A1	184	391	70	159	10282	5841	623	2282	644	7368	206	614	569	86	116	32	2805	224	250	777	1749	408	197	378	1151	542	1387	442	1909	2823	838	1337	719	1060	841	3268	206	20	1538	1072	3893	175	2353	300	3072	348	1215	1070	863
F8	157	160	116	281	1022	1053	207	918	187	447	99	540	85	149	349	631	563	580	352	626	522	207	132	768	484	300	1298	517	495	929	349	842	497	239	117	657	202	279	899	480	491	236	469	186	361	327	934	343	376
FABP4	12	40	21	23	1096	396	93	575	159	154	10	96	110	18	22	8	139	9	220	230	91	14	46	46	139	11	493	29	223	96	13	40	147	326	21	196	17	2	88	25	66	33	52	21	91	108	1159	35	89
FAM107A	100	54	153	321	668	2410	100	220	345	414	42	1432	279	52	329	225	682	96	633	2182	559	70	395	168	379	147	1148	903	821	953	228	669	417	562	53	291	83	51	577	127	176	180	184	268	254	285	1780	343	268
FAM110B	75	127	67	118	453	465	69	250	214	148	334	443	44	69	82	76	345	1099	212	244	377	242	108	75	121	85	530	88	135	289	74	271	345	125	82	910	49	29	909	191	315	44	382	72	118	119	440	161	519
FAM124A	80	301	109	604	486	639	172	291	148	163	323	1208	48	109	161	115	328	90	142	348	900	363	195	133	436	112	706	380	273	544	160	562	408	117	127	448	342	63	729	263	328	137	357	106	306	500	1117	550	168
FAM13C	26	52	97	240	291	601	52	180	121	220	76	103	50	26	123	122	584	699	231	252	300	67	89	139	158	100	682	81	200	478	36	404	179	94	31	250	35	14	302	148	111	29	124	124	164	109	720	177	309
FAM180A	26	214	52	122	255	540	29	199	10	315	20	51	31	49	20	32	1069	27	88	55	354	14	91	43	89	145	888	50	66	325	4	154	43	134	8	188	25	3	338	125	129	12	54	53	83	279	286	90	169
FAM180B	0	0	13	0	2	222	13	13	3	12	6	1	2	1	10	0	17	3	6	2	7	0	1	6	1	6	19	3	6	17	8	34	0	7	1	0	1	0	6	2	7	6	0	0	5	0	46	0	2
FAM181A.AS1	0	0	11	0	0	7	3	0	1	1	1	0	0	0	11	0	0	0	1	0	3	0	0	0	0	0	2	0	1	0	2	1	1	0	0	1	1	0	0	0	1	0	0	1	1	0	0	0	0
FAM181B	12	3	24	30	3	18	4	3	12	0	3	4	19	4	8	8	26	1	51	12	16	6	49	21	7	1	67	16	2	21	16	13	33	13	4	7	1	2	17	17	1	2	16	4	7	23	92	8	9
FAM184A	7	8	77	315	190	224	47	46	63	62	60	181	90	273	92	47	110	346	203	439	78	151	49	449	69	248	226	110	356	61	59	106	55	344	20	483	31	29	713	123	573	22	304	105	46	95	83	55	312
FAM189A1	1	1	96	60	18	15	30	7	42	23	3	12	9	8	37	0	4	12	21	44	40	0	5	2	25	13	17	43	107	36	4	53	31	54	2	17	903	2	34	19	148	18	24	10	14	31	24	35	39
FAM218A	0	6	22	14	21	83	30	61	3	16	16	6	7	8	49	2	51	1	24	81	20	5	5	7	2	4	27	11	11	4	8	35	11	14	1	3	0	2	12	4	17	3	140	3	10	9	13	7	3
FAM229B	105	103	102	122	480	290	66	365	88	158	43	169	130	99	113	88	327	238	205	192	158	55	93	88	126	92	359	154	741	279	92	198	153	165	55	287	26	8	1099	259	291	29	441	132	89	317	370	107	182
FAM43B	4	47	13	8	43	128	3	53	14	10	3	19	6	30	38	11	79	13	3	7	105	7	20	16	29	21	160	6	7	128	6	99	52	32	1	62	10	3	211	44	6	9	70	11	7	20	157	35	34
FAM71C	0	0	8	0	0	0	3	0	0	0	12	0	1	9	12	0	1	0	2	0	8	0	0	0	0	1	3	0	2	0	2	1	0	0	0	0	0	0	1	0	1	1	0	0	0	0	0	0	0
FAM72A	22	46	30	224	82	75	174	100	19	73	174	171	10	49	103	132	41	209	19	138	127	242	8	115	146	162	78	69	69	19	98	73	56	79	19	103	220	41	283	27	86	114	147	77	104	167	10	82	94
FAM72B	66	69	32	250	77	111	107	78	67	113	223	116	27	104	119	189	49	142	50	218	260	287	21	179	241	178	93	139	163	44	145	102	156	125	79	139	295	80	219	38	131	176	115	130	180	160	20	192	24
FAM72C	15	36	10	167	43	88	15	28	32	32	81	71	9	1	36	30	5	121	25	42	78	136	2	83	61	60	38	55	82	8	58	33	39	29	24	63	177	29	40	20	73	70	62	80	29	183	3	62	7
FAM72D	42	55	11	256	19	37	71	157	21	47	102	101	8	45	74	75	11	201	56	139	114	210	13	121	113	88	75	52	65	18	70	41	48	93	33	92	254	60	208	14	49	72	98	79	140	206	11	83	65
FAM83D	990	1285	771	3712	3672	845	2200	2412	1418	2163	4624	1840	567	1247	2760	2880	453	3266	6380	900	5608	2790	446	1750	2976	2172	6184	2585	3003	642	4160	3959	4528	1301	2154	2772	1472	682	9105	2238	4360	2539	3771	1235	3018	4731	7693	5151	5486
FAT3	8	40	106	24	212	88	32	196	11	107	32	83	0	15	97	20	83	31	169	604	159	4	103	13	99	70	46	6	71	339	34	185	71	93	11	141	8	1	203	63	102	44	17	6	28	368	559	307	106
FAT4	232	379	368	1126	1383	2376	364	599	519	874	672	573	225	292	422	316	3766	157	563	1328	2510	554	895	233	841	541	3613	727	1199	1812	762	1665	466	1178	493	1012	321	46	1858	960	2980	287	1131	688	1139	694	2259	879	821
FAXC	5	35	99	175	267	15	14	71	41	26	4	56	57	11	41	284	21	760	336	63	186	5	34	343	144	129	418	58	121	418	258	139	200	70	13	345	136	35	543	228	108	54	210	54	37	375	498	202	1152
FAXDC2	418	149	375	502	727	1482	1801	658	451	463	225	1338	321	148	455	272	1816	1245	1844	873	1130	367	748	161	444	955	1284	1114	457	1437	405	1336	646	601	360	5854	281	63	1291	667	1181	185	385	941	924	1088	2938	1287	1714
FBLN1	1377	8556	2474	47667	24156	68592	920	8434	5334	15156	1089	15481	4051	584	1509	818	68654	10967	9607	10859	9075	288	3105	12899	3987	9403	31228	3040	6816	22142	846	8858	6816	9083	1576	27117	1248	352	55770	13172	17890	1975	3992	1347	5883	4426	53359	13391	15670
FBLN5	1285	3123	1071	3545	3454	8553	534	5619	1038	2146	524	2095	799	617	5769	976	12220	584	1860	3745	6787	640	1791	1484	1997	1654	16681	2015	2076	5756	1320	5544	3714	3027	918	2932	714	1986	9201	5243	5583	623	2145	1090	2800	1996	11914	2087	2896
FBXL22	39	63	33	143	127	52	9	92	39	75	41	112	49	21	31	151	162	69	191	85	289	442	94	61	105	219	405	42	39	201	61	163	296	161	27	112	52	2	324	179	106	52	40	127	82	288	632	190	138
FBXL7	185	439	283	341	1538	2068	287	1476	261	775	257	573	219	248	455	518	1808	258	902	996	1348	264	550	227	725	650	2077	422	593	1403	274	1040	743	546	272	1028	213	109	922	686	675	287	562	326	462	698	1950	793	1064
FBXO32	529	1576	1590	951	7342	3455	1010	7638	565	3166	261	2225	1133	908	1490	2413	1878	1268	7878	2135	6538	5616	1035	1034	8882	3714	8893	3578	2812	5937	5780	4395	4387	3689	646	3713	2102	120	5924	4483	1914	2067	2529	9970	13294	5609	11020	5205	1797
FCER1A	0	52	39	176	100	252	5	17	106	48	16	27	69	11	3	4	764	3	220	259	119	0	129	158	27	24	405	90	54	30	22	106	10	98	44	184	8	4	199	62	987	4	88	13	114	19	404	16	45
FCER2	5	4	76	38	30	1606	63	30	388	50	29	111	80	9	58	15	697	7	109	4576	35	7	30	91	25	15	55	64	33	824	130	78	27	8	24	107	5	17	13	6	32	3	21	21	42	5	229	43	4
FCRL1	9	1	126	38	97	4598	40	45	153	110	30	85	44	2	82	18	3041	1	221	6771	79	5	5	95	90	17	70	200	65	173	312	157	26	16	1	32	5	23	32	1	35	7	13	46	102	0	100	42	0
FCRLA	43	51	207	61	87	2401	57	123	754	127	52	194	111	25	61	54	3658	4	143	9915	143	2	72	131	256	51	166	159	152	466	290	570	29	54	12	88	40	94	66	6	62	12	57	42	244	1	348	262	7
FDCSP	46	8	5054	437	100	7763	114	1	368	2	421	1269	785	14	69	8	3916	7	1155	41219	660	2	215	621	372	32	246	499	264	1110	588	970	63	47	2	18	36	228	106	12	48	24	30	59	281	1849	561	317	183
FENDRR	231	308	304	855	842	1301	328	198	1021	912	478	458	242	252	257	557	834	18	517	1161	1380	413	1094	220	884	397	1902	757	1101	1487	1150	1087	858	711	398	736	313	37	914	793	2309	242	878	891	699	1327	2186	961	990
FERMT2	433	1438	831	1821	6622	4461	970	3787	809	3084	803	1957	600	784	1038	1671	3131	1461	2184	2469	5884	1283	1628	1148	3237	1957	8460	862	2806	4078	956	4188	3229	1682	896	2681	780	351	5907	2434	3979	1408	3930	726	2265	4208	6939	4145	3092
FEZ1	118	332	183	705	661	719	185	608	147	462	128	349	72	220	329	120	1072	234	218	399	516	114	324	467	402	354	1277	336	338	791	321	495	558	311	172	3242	151	258	696	511	711	129	328	199	294	493	1260	374	506
FGA	1	10	33	1077	3	0	80	61	626	10	11	2147	68	2	13	0	6	7	4	433	9	12	1	38	4	11	155	2	10	1	50	21	157	45	247	45	70	120	8	41	3786	1	2	1	187	7	3	7	187
FGB	1	93	18	6440	0	1	34	435	26	15	22	180	21	17	24	3	10	2	4	23	14	2	0	0	0	3	11	1	21	1	48	19	115	149	1268	84	426	4	0	8	22598	0	2	1	83	59	0	6	142
FGF10	11	68	97	94	352	663	32	117	198	147	42	48	33	54	30	44	121	13	90	179	356	16	165	82	514	26	1152	159	159	367	79	347	232	166	10	111	41	2	561	318	163	131	119	68	129	290	857	274	221
FGF10.AS1	0	0	4	1	5	25	1	0	6	2	4	2	0	5	12	1	3	1	0	2	7	0	4	0	2	1	7	0	1	2	0	1	1	11	0	1	0	0	3	2	0	0	1	2	4	6	4	2	2
FGF13.AS1	0	2	8	25	4	12	12	1	1	1	0	2	0	0	0	0	7	70	5	3	1	2	1	0	3	1	9	2	109	4	2	12	3	3	0	3	0	1	7	2	0	3	7	3	4	7	4	1	0
FGF14	32	17	69	181	127	155	53	163	26	98	30	116	13	21	99	10	399	22	21	102	127	8	33	46	25	89	179	19	84	83	8	148	40	44	6	652	6	6	210	29	182	21	45	27	57	32	149	62	43
FGF14.AS2	8	15	15	5	36	41	19	35	13	19	5	22	14	4	9	10	13	6	27	42	40	4	25	17	30	11	69	9	131	44	8	24	39	27	5	251	4	2	33	27	11	5	152	5	19	54	105	38	25
FGF2	49	43	155	298	337	1456	366	221	123	229	94	149	93	276	136	65	476	176	526	426	498	34	161	119	282	98	1158	262	318	463	160	448	265	193	47	159	142	81	413	134	232	92	247	116	205	352	537	249	174
FGF5	0	38	23	0	73	1	9	4	3	5	4	7	14	2	11	1	0	5	2	0	13	3	0	6	16	6	19	4	29	4	0	9	20	0	0	13	10	0	65	4	19	7	2	0	11	38	36	68	33
FGF7	232	331	877	769	5536	2802	327	714	493	935	176	509	396	269	213	125	5071	874	604	1262	1410	101	836	495	1087	544	6472	480	968	1079	269	1290	401	764	215	1380	333	83	2356	768	1032	214	8604	197	2231	997	2901	862	1199
FGFR1	700	3177	681	1840	6641	5931	4123	3102	1223	2270	839	9427	530	877	869	934	6990	20953	1933	3777	4793	1442	2162	2470	2400	2577	9133	1371	1769	5494	950	3855	2977	1451	1168	5571	1510	579	7356	3375	3255	1425	5078	954	1702	2521	9408	3733	5241
FGFR3	574	1544	1079	30976	506	225	3036	253	661	2722	588	1946	2033	399	88	1252	636	6517	13287	625	5648	9434	1725	6468	2706	2887	608	7662	1970	833	3815	2583	4542	3091	699	302	3291	370	232	8330	11543	2171	1635	1899	849	1732	507	2591	1393
FGFR3P4	0	3	4	0	1	4	1	1	1	3	4	0	0	1	6	0	0	0	4	0	1	3	5	1	0	3	11	2	0	4	0	2	0	3	0	0	0	0	3	3	2	0	2	0	0	3	1	4	2
FGFR4	2438	102	521	14408	2840	1374	7487	2229	1652	5633	9924	19993	1399	1872	652	2358	2205	9960	376	1417	9346	6280	4092	11197	12171	3886	2324	8088	5238	5978	7963	6845	8802	3816	4321	6108	2025	451	2142	12154	9385	5252	2865	3508	3616	3376	3449	9663	9351
FGG	0	0	28	2376	0	0	0	3	13	12	1	1041	16	0	6	2	0	2	1	15	1	0	0	5	1	0	40	1	0	1	32	1	31	7	19	0	2	10	0	8	5568	0	0	0	2	5	1	0	277
FGL2	2352	6247	285	1604	5113	11302	530	5820	848	5060	890	2240	498	274	1485	2827	4207	480	802	4049	5811	1181	2340	2365	3539	978	2822	2230	11604	6106	1565	10695	1506	1948	2593	2296	899	1569	2925	1948	5087	1055	1660	590	3099	1773	4056	3589	876
FHL1	686	834	974	2198	6613	10108	424	1388	2312	2024	552	4337	1998	496	538	2095	5193	207	5911	7181	10502	787	3483	1924	2925	1056	17161	1766	3186	9418	1320	10403	7097	2680	1131	3523	503	118	12415	3119	4304	1908	3346	1223	3854	4625	26132	9303	3412
FHOD3	24	207	112	75	443	220	939	205	35	123	63	183	150	27	53	34	377	804	660	949	271	29	114	37	88	358	684	239	247	258	89	269	146	62	51	353	83	42	374	266	317	55	341	77	162	192	363	187	117
FIBIN	142	1299	75	365	1567	821	126	651	192	451	182	198	80	71	173	151	496	57	122	408	837	152	112	388	419	445	1377	179	309	1089	247	617	490	327	113	718	191	56	1702	428	412	222	255	97	390	497	1417	788	591
FIGN	440	55	76	168	128	570	52	213	130	102	82	162	64	56	96	45	612	19	413	324	270	24	98	554	70	79	649	136	342	182	83	247	168	680	28	94	14	157	285	245	261	32	365	76	90	235	364	97	89
FILIP1	41	37	98	208	380	643	131	204	50	88	119	185	86	137	149	293	165	47	426	292	776	57	209	151	428	153	888	171	146	359	97	542	337	186	54	157	93	37	504	142	108	147	100	153	176	527	632	455	185
FILIP1L	2954	4008	1350	7283	10111	6462	3181	3775	2015	6404	2162	4665	1085	1229	1635	2978	6151	1204	1703	8604	9529	1737	8757	4499	4004	4097	21385	1493	9705	7565	1951	8175	6424	3691	2673	3143	3811	616	8194	5010	11586	2620	3581	1307	5377	5385	8533	6665	4658
FLNA	23497	56610	19333	24646	64333	112041	21694	77326	22018	37946	138101	108785	18635	18487	32309	46686	111326	51670	104305	62297	201584	48567	44200	33557	113898	60008	200241	37779	27049	204133	28536	186831	132793	28703	38403	100391	12955	16700	234447	102498	42498	59219	36737	16947	35836	117518	409164	174022	56197
FLNC	266	4075	780	1586	2677	7607	373	1384	981	1623	267	2555	815	262	1466	4073	4123	453	8385	1296	32197	18004	1610	804	7152	810	29966	3898	1119	19627	353	11189	17939	826	666	7949	2639	33	28051	9206	8420	5414	6815	1852	1639	10606	53460	18355	2762
FLNC.AS1	0	2	0	1	2	3	0	1	0	2	0	0	0	0	0	0	4	0	1	0	0	35	2	0	0	0	3	3	0	0	0	0	1	0	0	1	2	0	1	1	19	0	2	4	1	0	2	1	1
FLRT1	20	19	12	37	23	41	71	68	13	24	20	28	9	18	12	34	41	53	61	33	81	15	34	65	32	115	79	27	9	75	44	30	24	30	11	25	6	13	36	39	30	31	51	38	25	74	208	103	17
FLRT2	189	389	324	536	1805	7716	281	1191	330	1017	318	308	151	205	451	127	5239	146	660	1113	1411	128	314	210	411	567	1893	174	712	1458	180	2685	399	312	169	1551	131	29	1168	780	929	162	732	173	701	248	3144	965	695
FMN2	6	0	58	34	12	32	69	75	10	11	58	9	8	28	124	14	46	8	17	163	157	1	24	4	15	7	187	11	67	145	14	76	58	1	8	29	0	1	129	46	60	5	39	5	5	240	170	70	33
FMO2	335	173	1778	567	764	1056	64	2026	52	555	128	50	3635	103	233	1007	1667	12	24195	537	2771	212	586	155	551	1015	632	10401	1336	280	106	3328	320	311	312	324	110	32	1669	417	955	227	223	360	808	162	1178	864	194
FNBP1	1890	1212	869	2898	3262	11155	1688	3186	1952	3240	888	2900	928	1158	2237	2188	10058	1134	7667	18176	6766	972	2220	2647	3062	1455	10982	4297	3077	5551	2790	6793	2734	2087	1467	3153	696	1180	5751	1897	4002	1519	2401	793	2059	2676	5845	3847	2160
FNDC1	1367	4019	749	2714	14970	2326	384	24423	112	13949	806	1327	213	352	1838	1569	6617	1795	132	959	9691	304	735	1329	5669	9808	7307	1004	1835	17046	306	4954	3860	4809	460	17188	783	68	14331	8416	4806	1406	2672	102	4467	7090	13224	5508	5779
FNDC5	13	7	42	65	141	190	10	52	83	54	10	89	17	25	34	65	185	120	91	64	121	15	80	159	24	48	291	31	46	457	25	235	200	19	3	86	10	52	257	152	131	22	422	28	33	42	365	63	221
FOXA2	2028	162	195	11942	1605	987	2266	2326	4374	711	6348	2807	428	711	161	1154	604	6221	336	1773	1197	189	3547	3868	1619	3024	2798	352	851	1522	4332	2095	1556	519	2051	4277	1007	954	4178	201	2911	1617	3044	1429	3822	134	1447	2329	6412
FOXA3	1494	4865	580	130	146	1206	1870	488	4880	513	1762	6820	575	690	1676	8	853	2560	2711	2258	2241	5578	2792	1352	2906	2110	2449	1497	1261	1323	5162	2258	2484	1008	4273	3509	2675	828	2682	303	456	2185	2821	10409	2822	2135	1278	4255	1171
FOXD3	0	5	11	2	25	17	4	8	10	6	4	28	14	1	15	0	2	9	7	13	15	0	0	11	17	10	23	4	54	38	2	13	41	27	4	98	0	1	69	15	17	5	71	1	1	29	145	21	20
FOXF1	750	1065	544	2404	783	2253	659	912	957	882	965	1233	303	518	504	2307	3048	410	435	2110	3874	973	2780	936	1950	1398	4412	1033	745	2888	1038	3438	1508	1466	1015	1584	826	127	2804	2033	1493	1039	592	657	825	2014	5766	2191	2112
FOXF2	251	339	521	1119	386	482	226	538	665	439	388	746	324	355	180	224	482	90	349	1602	1523	606	926	736	625	742	2945	533	1865	1592	525	1206	467	856	551	547	444	980	15636	1754	1063	285	711	381	313	954	1784	890	700
FOXJ1	5	2399	157	11	4	162	5	387	113	564	2	9	453	12	188	2455	101	3037	442	71	125	2118	1188	65	264	1940	64	7164	4356	840	5478	54	2580	851	45	3158	238	6	6	3470	29	587	1770	2225	1183	754	351	277	340
FOXM1	2058	3844	642	3353	2301	1563	14312	2258	2936	2737	7469	5525	872	1906	9380	6085	1277	2663	2438	2927	6976	6752	838	2854	6686	6395	2539	4370	3940	2554	12734	3522	1873	9103	3624	8329	6022	2345	3396	3959	4578	4712	6244	2250	4206	1857	1396	5172	7010
FOXP2	50	91	304	371	415	1147	642	179	63	473	113	171	200	53	152	100	1608	15	872	383	788	15	311	62	399	271	1057	251	269	860	49	729	303	269	44	363	144	11	792	392	292	206	209	200	188	814	1112	638	342
FOXP4.AS1	83	63	56	447	65	97	765	292	43	101	265	652	34	966	82	44	47	174	63	109	172	201	46	826	143	215	376	58	279	25	151	20	117	922	55	144	136	8	355	84	206	52	218	105	100	74	85	93	291
FREM1	11	144	75	323	330	1097	1960	118	57	109	49	48	16	27	59	25	1520	1	28	36	274	22	97	10	84	14	440	29	95	125	20	439	192	64	13	312	1558	2	440	642	1150	33	390	129	81	55	726	135	774
FRMD6	256	873	981	1110	5578	3852	395	3418	303	2614	353	665	1583	358	511	748	1825	1797	9869	845	2050	489	677	360	1402	1689	2095	3772	1845	1698	360	1772	713	708	354	1247	531	118	1801	1273	1358	1276	742	893	759	1148	2003	1561	1187
FRMD6.AS2	0	2	9	0	1	5	7	11	0	1	6	0	9	4	10	0	22	1	16	3	9	0	2	0	0	0	4	4	12	1	1	0	4	0	0	1	0	0	1	0	9	0	0	0	0	3	7	0	0
FRMPD3	47	11	59	25	45	198	21	20	25	49	44	41	23	13	112	16	243	5	111	462	207	9	13	39	136	154	127	34	38	165	47	56	63	28	16	317	12	19	64	93	252	27	65	12	27	128	294	160	50
FRMPD4	0	0	21	7	3	1	17	5	2	0	10	1	2	5	26	0	5	11	4	10	14	7	0	1	0	4	8	2	18	3	0	6	1	0	0	0	0	0	2	1	3	1	3	0	1	2	2	0	0
FRRS1L	7	2	110	93	105	42	43	32	14	21	31	73	34	39	148	13	80	2	225	56	362	0	74	17	141	34	1192	38	94	250	10	369	221	7	4	47	5	4	294	89	149	32	80	42	44	227	455	187	99
FRZB	1268	230	364	2037	368	2616	300	988	381	929	305	1402	100	660	363	2144	8187	563	272	1596	3978	552	1786	942	1056	597	2926	332	927	1957	319	7326	1723	838	1000	644	353	215	3410	1220	1338	169	595	317	1211	914	4328	981	3011
FSTL5	0	0	33	12	3	5	10	3	1	4	4	1	0	2	13	2	0	1	0	4	7	0	0	1	4	1	19	0	5	5	1	9	3	0	2	6	0	0	5	534	5	2	0	2	0	5	43	92	6
FXYD1	5	2	1	10	0	2	0	29	3	2	2	5	4	3	4	2	3	2	3	5	2	0	5	1	0	6	4	6	0	4	1	2	3	1	2	5	0	0	18	2	36	1	0	0	1	2	21	8	2
FXYD4	2	60	12	1	52	86	24	37	182	54	11	175	19	77	45	5	5	162	27	50	7	475	1	11	16	33	306	6	18	59	52	0	1	9	8	740	136	3	2829	0	4	232	2353	736	6	79	63	2	69
FXYD6	112	386	169	814	351	642	67	195	142	333	54	371	89	51	83	110	524	1002	107	355	360	41	205	152	254	163	558	77	208	1386	51	554	797	158	246	728	70	37	420	1054	713	127	318	122	239	393	2037	638	848
FYCO1	1211	2059	948	3194	3528	5493	1084	2003	2559	3594	5552	3153	1522	584	3768	5200	6129	3708	7719	4476	6351	8055	2829	1720	6245	3776	6645	6628	2255	6545	5602	6965	3535	2774	2081	3151	2101	371	6759	5963	2926	3360	2938	2635	2966	2788	7163	4470	2516
GABRA5	0	0	22	1	18	0	6	5	2	0	3	27	0	0	30	0	0	2	6	188	8	1	0	0	0	4	33	6	17	0	3	10	40	0	3	3	0	0	3	0	9	2	2	0	0	5	24	8	38
GABRG2	0	1	115	0	1	10	28	17	1	5	6	0	2	9	93	4	1	5	0	7	30	5	0	0	4	4	9	3	11	2	1	3	6	2	0	26	2	6	67	2	928	1	123	0	0	9	20	2	2
GACAT2	2	0	0	0	5	5	2	12	3	1	0	3	5	5	11	20	1	10	2	0	6	0	1	2	15	5	7	1	3	7	3	5	1	5	0	3	2	0	3	2	4	6	12	1	9	7	10	2	6
GAD1	425	36	66	72	68	543	2686	485	72	4	2974	95	20	252	979	518	14	1536	96	15	30	275	19	1257	127	441	74	425	6371	9	107	953	124	694	164	65	141	209	114	10	351	482	450	80	46	41	10	19	1207
GADL1	2	1	60	1	7	3	15	8	0	5	11	2	10	3	46	9	13	0	5	8	10	0	6	3	1	2	46	3	28	2	0	24	10	1	1	15	0	3	12	2	13	0	5	0	4	1	18	0	0
GALE	2875	6602	1173	6578	1708	1343	1734	1420	13148	1963	2742	5351	1362	1612	2145	4049	830	3399	4506	4835	3466	13878	5657	4120	5729	2957	3502	2896	3093	1061	9858	2965	11878	4594	2822	1171	6143	1653	6620	8354	4339	2909	3260	11941	3954	2781	2323	4659	3811
GALNT13	1	26	54	2	226	109	14	74	2	36	20	4	2	2	33	2	48	7	171	9	35	10	12	8	25	17	29	198	21	14	24	24	55	43	2	243	1	0	184	25	333	14	40	2	12	45	49	18	11
GALNT16	10	14	86	1672	274	1716	54	121	151	222	22	207	73	57	84	120	1544	21	166	270	258	17	199	66	96	45	858	144	75	449	73	362	119	125	18	589	196	29	454	371	539	27	1514	62	169	75	1213	102	158
GALR1	0	0	41	4	12	33	2	2	6	2	6	15	3	8	26	1	7	2	2	12	32	0	11	3	3	0	14	8	3	6	4	3	9	9	2	2	0	2	5	1	7	2	2	1	10	3	25	2	3
GAP43	12	16	9	23	70	135	28	60	14	59	17	19	27	26	24	10	96	15	5	7	98	7	44	12	37	46	71	10	40	114	1	53	230	42	4	50	6	8	283	28	376	42	90	57	37	40	475	47	67
GAPT	40	39	80	151	466	1840	26	168	221	240	50	81	69	17	61	126	1837	10	116	2230	287	4	102	172	84	85	314	191	342	427	109	445	302	106	76	481	34	22	199	114	334	30	165	51	218	97	233	86	55
GAS1	70	2794	142	258	6716	1705	380	3895	107	206	91	760	71	87	218	267	1829	1108	267	979	682	86	186	460	1132	1631	1858	163	315	787	72	824	1086	258	134	1156	183	26	1940	647	115	542	118	34	217	1864	3790	1625	1509
GAS1RR	6	22	25	14	129	112	6	42	6	20	5	96	8	7	20	10	114	4	33	38	42	2	5	10	40	6	68	7	33	20	8	41	29	10	7	25	0	1	70	5	11	16	8	3	11	53	80	22	42
GAS7	984	1750	896	1732	3164	13121	440	2362	897	5562	1104	1827	520	351	1294	942	6496	407	2118	3315	6016	525	1206	1331	1871	3056	5790	1915	2366	6812	928	4190	1176	1592	827	3568	649	219	3441	3184	3333	874	949	608	1918	918	5720	3219	2211
GASK1A	20	16	29	149	220	815	6	183	61	345	106	107	27	3	713	12	950	111	97	144	171	5	53	39	64	257	409	33	71	389	26	169	116	94	239	333	31	1	502	289	151	14	271	21	64	89	685	119	116
GC	16	18	50	13818	34	27	8	4	311	16	13	30222	108	7	19	0	84	1	46	187	85	186	33	54	215	9	60	66	49	100	60	50	7872	1712	799	22093	140	78	45	445	14	4	9817	107	2	0	25	0	561
GDF10	1	4	9	49	7	257	12	108	42	33	2	8	8	0	16	16	884	19	16	127	78	1	7	6	17	26	3	5	30	30	1	73	13	35	3	39	2	2	90	22	39	6	5	11	5	8	322	61	35
GDF5	6	8	6	4	9	5	22	25	0	7	6	17	0	14	33	1	2	16	26	3	20	1	1	1	7	10	8	3	3	0	2	7	13	5	4	9	0	2	12	15	10	2	1	3	9	19	29	3	9
GDF6	6	45	21	24	36	171	0	117	15	52	3	9	4	8	20	52	205	9	6	53	69	5	9	13	42	26	82	1	6	52	1	47	26	61	4	66	10	1	70	3	6	21	41	3	21	26	163	31	17
GEM	563	1667	1751	2582	5677	3034	404	5305	493	4135	346	1262	744	1685	357	1715	3654	1228	812	2553	4126	888	2916	1027	3294	3215	3831	1017	3437	5165	2583	2988	1511	1702	609	1684	1928	230	3755	1537	2174	1806	2884	2364	2389	1688	5849	2778	2576
GFOD1	393	256	380	323	647	1447	349	1107	278	855	1100	715	612	369	794	1607	1192	759	2251	1421	1106	935	337	785	1722	565	1492	2077	881	961	380	1342	896	2580	925	545	699	377	768	2216	238	520	2117	477	1000	1036	1857	924	492
GFRA1	51	6	366	1119	382	1965	89	122	465	338	50	8753	313	198	48	24	2637	10	1640	2918	571	67	450	67	339	48	1615	396	363	898	469	855	450	742	110	196	49	14	778	761	1048	122	364	510	365	458	2424	194	146
GFRA2	1	14	15	38	86	669	20	56	45	67	21	76	37	4	75	6	153	10	19	99	66	12	99	12	39	12	36	31	89	192	14	118	50	54	9	66	3	4	60	13	127	44	114	23	70	13	153	34	35
GFRA3	7	4	17	145	72	117	230	48	126	61	14	25	74	28	66	8	192	255	26	266	112	4	30	21	51	99	103	28	46	98	34	96	203	269	68	80	5	6	299	187	385	29	305	16	36	178	463	169	40
GFY	0	0	8	9	0	3	2	46	1	0	7	0	2	2	14	8	0	5	10	2	1	4	0	0	1	25	5	1	1	0	20	2	0	0	2	44	77	3	2	65	12	2	11	61	0	1	0	1	25
GGH	1174	1315	870	6313	4360	1407	6099	981	762	2504	1933	3754	590	1281	1098	1787	474	20579	1409	875	1464	3038	278	1033	270	1034	2474	971	32761	1030	3631	341	1317	5455	802	4168	4233	733	4181	1223	7283	1071	6471	2502	901	3720	1309	3200	12970
GHR	22	64	75	157	541	837	31	425	105	218	33	114	134	33	66	90	846	55	300	363	402	59	164	34	154	133	385	80	183	282	61	420	120	189	64	618	40	22	251	150	386	66	384	71	210	187	499	184	212
GINS1	513	792	181	3592	1227	1084	836	860	547	1092	2763	1389	181	459	3690	1353	351	2871	500	934	1979	1790	317	1751	2024	2473	1320	1805	646	521	2106	1181	1017	2777	934	943	2474	672	2455	301	1877	1057	1108	963	2089	1883	386	4585	2803
GINS2	1163	1411	185	1496	1121	490	2765	730	812	852	1798	1956	419	633	977	1221	318	2069	272	1602	1838	1741	285	1590	1335	974	375	360	1135	347	1412	979	1187	1793	1243	1227	3539	472	607	650	1392	1157	1902	557	612	554	419	1714	1012
GINS4	275	320	76	629	474	442	264	274	223	538	353	385	31	251	588	1495	231	328	72	556	909	1087	81	399	807	728	364	407	365	255	739	349	162	616	194	357	372	193	854	170	322	534	362	458	378	410	123	729	490
GJA1	1898	2263	1833	1312	10198	2872	1673	3599	1089	1555	1505	2576	941	1743	946	1665	1587	1950	4023	2551	6457	1390	1171	671	2855	2074	5030	3632	4783	3185	1322	3206	3069	2334	577	2025	1134	369	3214	1693	4881	802	1700	1457	2527	4326	2686	1893	2423
GJC1	134	250	162	552	575	1218	411	781	180	355	308	1010	60	613	418	775	639	379	259	606	1864	383	459	411	709	347	2289	274	421	656	267	1294	867	413	221	708	203	172	2801	357	869	205	1245	469	445	796	1326	690	767
GLDC	26	36	104	5319	56	76	1508	106	91	58	107	5111	42	78	235	45	67	33043	102	315	139	31	23	2064	24	47	46	177	4103	178	261	88	201	33	38	577	30	45	134	94	970	18	287	16	27	15	15	3603	3311
GLI3	96	627	275	423	1685	2249	217	840	185	717	197	334	313	101	408	288	1606	223	946	922	1034	185	340	303	591	611	1181	747	502	1136	202	816	506	359	132	917	195	35	769	596	494	300	468	136	375	986	1462	782	608
GLIPR1	567	1874	597	1111	2745	3053	586	3117	546	1593	381	713	236	623	517	666	2961	339	674	3560	2396	528	635	923	1298	1417	2214	1399	2000	1273	813	2330	1048	786	563	1229	577	246	1498	765	1614	536	785	359	1074	1856	1597	938	876
GLP2R	3	11	18	35	23	212	26	32	64	83	52	163	7	52	67	32	637	10	9	127	268	11	12	8	60	16	72	34	36	162	44	335	65	58	13	152	5	7	310	202	55	21	9	77	17	18	724	60	191
GLRB	37	48	61	158	83	55	28	106	54	105	25	31	12	16	24	31	138	21	177	61	162	18	89	19	67	120	305	36	76	206	30	142	136	42	26	71	20	24	202	299	217	27	218	27	100	137	286	94	103
GNAL	30	104	251	259	471	596	609	338	144	263	68	419	290	76	195	3723	520	208	1581	926	387	87	204	58	256	258	2083	536	367	466	247	393	618	129	73	171	97	51	336	252	448	85	199	189	332	350	760	518	274
GNAO1	198	118	297	471	301	2573	121	196	295	332	105	395	210	139	142	164	2809	378	527	1166	1056	27	331	332	973	117	2683	388	243	2275	191	1348	1124	358	151	5286	38	28	1547	1649	661	300	1009	337	237	2138	5586	1632	1647
GNAO1.DT	7	0	62	14	10	54	23	41	2	22	35	5	0	44	71	13	71	4	10	25	42	6	10	5	14	11	76	3	41	30	2	28	23	6	0	23	0	1	30	22	45	8	8	5	7	21	53	17	25
GNAZ	134	42	95	738	273	243	141	82	403	224	737	156	71	114	50	150	304	1813	351	430	372	2142	99	370	233	154	1190	491	358	391	603	486	691	112	112	2400	128	26	1495	701	606	325	342	736	192	324	967	386	672
GNB4	957	1371	544	1133	3523	5634	585	4205	476	3060	484	901	471	336	1145	1674	3403	347	737	2877	4238	897	723	934	2223	1727	3816	1507	4623	2157	737	3713	1421	1254	1202	2413	640	598	4779	1440	1921	804	2342	434	2642	2189	1982	2241	1100
GNG7	125	150	135	272	409	1216	133	335	1098	210	187	485	301	397	349	83	2520	253	922	3245	511	1081	354	251	372	137	692	474	231	391	333	857	212	315	114	191	71	68	1654	150	199	116	379	161	195	161	670	244	1199
GOLGA8M	1	0	4	0	2	10	5	18	0	4	3	1	0	3	15	0	8	0	3	8	7	0	0	1	4	4	18	3	3	6	2	6	0	1	1	2	0	2	24	1	2	2	3	4	3	1	0	2	1
GOLGA8O.1	0	3	3	3	6	31	3	0	3	5	2	1	7	5	8	3	9	5	42	2	9	4	4	4	12	12	11	7	3	1	11	13	0	1	1	2	0	0	8	1	1	1	2	15	3	2	2	5	2
GOLGA8R	4	1	1	7	8	60	1	4	9	25	7	2	5	4	13	12	48	17	28	43	26	7	4	4	10	22	18	19	25	9	19	37	5	10	6	7	9	5	18	5	15	4	6	23	18	2	8	5	5
GOLT1A	8	1003	32	1148	372	64	717	157	427	247	7	1246	133	258	202	113	212	1592	50	75	571	1824	258	770	535	80	407	427	1019	45	760	151	500	600	108	453	938	266	1625	849	605	336	399	481	141	500	200	912	1245
GPBAR1	351	70	57	407	81	849	85	308	154	536	88	202	45	83	183	159	1286	16	22	301	1092	285	266	214	143	91	910	163	192	1804	191	833	563	324	320	2466	71	214	890	804	182	56	71	82	99	87	1418	196	335
GPC6	278	1732	364	1111	5254	4705	305	3136	341	2381	587	777	274	244	924	1122	2221	241	545	1092	2451	634	515	490	1428	2917	3033	1962	1448	1412	413	2223	416	878	630	1717	535	117	2246	3090	4523	670	432	429	1278	909	1675	2191	1770
GPER1	28	51	73	183	104	169	40	51	336	70	18	286	136	17	120	28	272	73	111	481	191	66	70	71	774	46	172	379	71	196	76	180	154	166	15	208	28	2	159	321	1081	26	1148	353	17	128	422	155	135
GPIHBP1	3	23	35	18	139	158	8	51	36	13	12	147	38	6	22	116	81	10	122	55	39	18	150	32	60	40	391	27	21	114	17	20	93	36	8	86	0	6	126	32	14	6	23	24	21	117	239	56	93
GPM6A	8	2	47	3	93	60	35	38	38	27	33	37	42	28	30	23	153	5	114	88	69	24	16	13	82	3	69	18	84	146	6	84	18	31	4	36	0	15	111	29	24	12	79	15	17	77	269	116	17
GPM6B	47	193	155	393	859	719	206	227	104	208	108	171	176	72	177	201	255	316	890	770	352	108	206	160	285	116	457	353	463	230	318	231	183	232	43	181	106	106	268	55	548	197	270	155	248	370	815	300	222
GPR135	62	38	58	110	91	159	57	153	19	65	64	66	22	23	78	199	134	158	183	198	156	89	35	70	119	108	213	127	75	108	65	130	69	34	20	394	68	23	229	102	119	80	182	135	109	88	233	96	108
GPR155	757	454	261	1264	792	2816	2095	2092	1929	839	265	647	579	469	509	844	2375	11400	1001	3176	1776	1077	633	1079	985	1189	2192	1221	9917	726	776	1811	690	810	300	352	407	349	1979	555	992	506	429	225	533	829	865	661	566
GPR17	1	8	7	29	53	106	17	39	12	26	91	29	10	3	17	2	145	13	65	67	31	5	16	19	25	45	57	48	11	23	33	49	17	21	11	6	2	0	42	13	59	33	10	72	14	43	65	22	6
GPR26	0	0	44	0	6	8	2	6	1	3	3	3	2	2	21	1	5	1	4	3	1	1	1	2	3	2	4	3	7	2	2	4	1	1	0	0	0	0	6	3	5	2	1	1	0	3	12	3	0
GPR27	15	3	28	29	49	62	8	43	135	7	8	19	55	13	11	8	30	2	245	103	35	7	72	12	21	24	88	43	520	155	27	24	22	10	21	32	1	26	60	16	26	6	15	9	49	30	87	19	27
GPR52	0	0	10	11	0	15	7	11	2	5	3	3	0	4	14	1	5	8	5	14	8	3	2	2	7	11	18	2	4	1	9	1	1	7	0	3	4	0	8	0	5	4	4	4	6	1	8	3	0
GPR79	0	2	5	0	0	13	0	2	0	4	0	0	0	0	0	3	7	0	6	4	1	0	0	0	2	6	3	5	0	2	1	4	0	0	0	3	0	1	6	0	1	0	4	2	2	0	1	0	1
GPR88	5	11	46	16	83	41	0	36	18	4	0	12	17	4	15	4	80	8	3	52	46	11	67	41	7	18	225	35	4	30	12	59	9	13	4	185	0	13	15	12	22	8	15	2	48	32	60	15	26
GPRASP1	107	68	161	505	392	1180	59	526	135	268	121	204	99	57	89	199	1108	168	506	1096	507	109	282	130	344	251	644	249	212	529	182	791	308	227	69	170	40	36	608	386	505	92	1399	153	193	510	852	416	238
GRB7	2529	3026	1896	2113	1059	656	5179	2836	847	2432	33541	21824	1431	434	7043	3812	1462	8637	6778	472	1531	5295	3184	1965	2568	6085	1508	6545	4492	3048	3141	2328	45979	1662	1726	1614	2513	456	5407	4763	7801	3101	3697	5478	5838	1954	993	16254	10139
GREM1	4903	21147	11443	9312	46503	4169	1459	26242	3490	14767	1963	12499	4929	4057	4565	7673	49206	1442	5282	8155	42287	1226	15436	8827	23093	18252	157320	6136	13092	32951	1928	32754	20421	8150	5718	33922	3343	291	69368	20905	15986	11751	12267	276	29475	14648	63551	18710	21903
GREM1.AS1	5	35	8	14	11	3	7	98	7	9	11	7	2	0	13	10	86	4	24	5	32	3	13	4	6	53	309	6	6	59	6	31	23	78	4	54	5	1	48	26	11	1	2	12	46	15	51	51	29
GREM2	63	16	345	955	106	542	25	37	259	124	27	438	302	66	29	57	2480	208	856	641	594	10	570	210	85	126	3342	84	287	417	20	474	572	150	86	96	22	0	365	240	1023	56	374	79	417	173	1729	208	156
GRHL1	506	323	955	2042	776	301	198	452	190	595	793	293	1030	202	1670	1012	149	326	14791	98	427	347	388	317	1310	2447	157	3605	1208	219	757	640	564	514	588	207	347	91	598	1570	962	819	507	261	510	269	207	738	612
GRHL3	109	41	992	115	227	68	433	594	187	311	600	412	858	346	994	78	26	186	15040	54	20	257	136	318	57	2060	78	2432	1316	195	109	247	131	932	164	124	146	13	559	99	144	70	161	96	62	189	112	193	135
GRIA1	5	0	26	3	29	31	50	7	3	17	25	23	1	23	32	11	202	3	10	29	35	4	7	8	7	2	130	15	59	13	6	35	3	2	1	5	2	3	200	2	56	1	11	2	70	3	87	6	21
GRIA2	0	0	56	1	34	0	11	1	2	3	12	3	10	6	18	1	0	5	115	9	10	0	2	1	4	1	35	10	12	2	2	3	4	0	1	1	0	0	4	19	9	0	4	29	4	1	14	2	12
GRID1	36	124	75	552	174	136	30	161	48	31	24	53	26	41	89	54	125	21	34	185	282	47	254	79	45	174	156	76	55	168	19	172	140	84	28	136	44	12	84	134	419	42	106	84	55	159	253	121	220
GRIFIN	0	0	3	19	0	49	6	14	5	0	1	9	0	0	44	6	18	0	6	12	13	3	6	2	7	16	1	6	7	2	12	10	2	3	0	3	0	4	8	0	7	2	0	2	2	0	6	0	0
GRIK2	1	20	71	11	54	24	39	132	4	8	38	12	3	30	61	4	8	10	22	18	45	4	9	2	18	20	20	13	41	13	4	12	16	13	5	215	1	4	16	8	111	11	314	6	18	28	45	19	12
GRIK3	9	3	72	2	54	171	18	3	67	38	4	18	29	9	75	13	69	27	41	94	167	33	10	16	42	8	41	18	37	91	11	485	35	24	31	37	0	13	110	8	13	28	7	11	14	115	550	73	38
GRIK5	35	23	58	26	175	183	37	74	53	49	38	153	58	31	83	77	113	1451	122	203	262	44	235	47	177	72	648	89	79	420	73	348	287	28	52	268	8	13	462	377	197	84	892	26	89	281	958	239	228
GRIN2A	20	16	124	67	185	227	63	55	76	115	73	3927	112	57	138	47	82	56	83	144	436	2	252	239	59	471	127	117	230	436	98	217	84	261	11	449	4	2	264	82	88	17	44	50	21	83	434	295	64
GRM6	5	1	38	26	21	52	46	25	10	32	9	13	4	57	57	9	27	4	48	9	39	189	17	3	13	20	48	8	71	10	4	16	8	16	1	11	2	2	11	6	45	27	5	7	3	16	23	29	8
GRM8	26	22	78	221	25	17	1046	86	24	26	109	99	15	71	93	115	7	36	20	15	95	70	193	62	44	28	35	37	94	21	34	136	72	18	49	127	67	9	23	77	113	24	376	27	100	8	2	26	67
GRP	7	42	22	26	33	2	1	330	4	384	1	0	11	3	1	2	1	139	0	0	28	15	108	41	55	243	3	4	6	44	0	165	114	230	22	62	5	3	6	274	3	4	0	10	0	32	54	4	3
GRPR	125	3	13	9	17	7	15	3	8	14	69	23	5	13	7	17	14	39	0	17	99	3	12	12	17	9	17	3	7	42	2	49	44	2	0	406	0	3	24	20	34	5	17	5	15	12	45	32	123
GSTA2	8	6	24	417	28	15	10	4	35	126	3	1219	65	13	10	1	15	7	46	32	49	3	97	12	2	10	14	29	3	8	15	48	1044	433	114	1	13	14	81	173	1394	0	132	11	50	1	17	29	27
GSTM5	17	229	111	83	365	438	34	262	66	59	40	178	133	69	61	54	753	54	204	266	150	72	209	94	146	77	716	62	79	363	40	161	42	118	33	190	13	26	399	274	148	47	89	35	92	106	713	118	236
GTF2A1L	0	2	11	0	0	7	1	1	0	0	1	1	0	3	3	0	0	0	0	0	0	0	2	1	0	2	9	1	3	0	0	1	1	4	0	1	0	0	0	3	0	2	1	0	0	2	1	0	0
GTSE1	544	1118	204	2301	1256	806	1822	1064	738	1255	2349	1072	202	588	1889	935	497	2133	614	1624	2571	2791	341	1563	1782	1911	775	1783	1206	645	2767	1275	755	917	1182	3449	1646	319	3235	1240	1125	1220	1062	681	1161	1230	415	1700	1363
GUCY1A1	1040	1064	495	1822	4123	7350	478	2002	619	4389	589	950	347	337	1152	1331	8246	369	813	2147	6499	769	1144	1013	2542	2890	6541	898	2756	4697	392	8262	2027	1829	821	3263	669	190	4601	3994	2434	1193	796	376	2082	1348	6142	3530	3171
GUCY1B1	481	599	432	1402	2703	3435	560	1877	371	1592	539	888	213	501	703	1239	2577	359	536	1463	3284	753	1000	1071	1732	1036	3257	395	1556	2341	406	3303	1828	1076	728	2137	617	222	2190	1392	1171	769	1247	304	1343	928	2441	1542	1780
GXYLT2	46	326	131	853	2129	1160	78	1671	81	924	118	180	91	53	164	157	1514	246	303	422	1077	51	120	195	404	1142	1561	152	241	1162	80	673	281	405	71	906	86	34	2124	557	1178	211	197	70	275	367	1101	521	750
GYPC	1252	1383	467	734	1602	3719	557	2209	1452	942	244	1598	492	388	581	761	3657	274	569	5345	2528	429	1524	1565	1098	657	3638	1097	922	3268	678	2405	1879	896	1193	1923	470	510	1881	1120	795	260	437	227	850	943	3646	1178	943
H1.5	50	121	7	8	0	15	70	10	92	4	79	27	1	15	37	60	10	40	3	85	94	102	11	28	42	50	16	12	12	88	58	20	19	21	78	188	89	7	3	44	7	19	5	29	4	59	44	88	29
H1.7	0	0	7	0	0	17	11	5	2	0	2	1	0	1	6	3	5	1	0	6	3	8	1	1	12	3	0	6	2	0	1	4	1	0	0	1	2	1	1	0	10	0	0	0	5	0	0	0	0
H2AC12	20	27	2	39	1	14	46	19	19	4	11	10	0	10	22	22	2	7	4	48	20	9	2	6	13	11	6	10	5	10	25	7	5	8	16	29	40	5	4	9	1	7	3	3	5	13	6	17	11
H2AC13	24	38	5	33	26	20	28	4	32	12	59	202	37	19	33	70	8	5	22	41	70	48	13	8	27	96	14	24	45	18	82	157	47	40	57	50	57	13	27	117	3	13	13	89	4	30	6	46	4
H2AC14	39	38	7	28	3	4	31	13	32	6	28	16	0	28	54	11	2	1	5	17	61	27	2	25	30	7	31	11	25	19	33	12	6	37	24	101	51	12	8	11	9	8	9	13	6	33	7	44	11
H2AC16	37	47	6	0	0	5	17	11	39	5	19	28	0	11	38	11	4	8	4	8	49	10	3	7	14	6	7	12	2	23	6	6	17	14	34	86	6	21	2	15	5	6	2	21	8	9	10	30	8
H2AC17	9	1	1	1	1	1	0	13	3	5	1	76	0	2	3	7	5	1	2	3	8	2	7	11	5	6	4	1	10	2	4	4	12	11	5	8	3	1	7	10	3	4	5	7	1	0	0	1	4
H2AC21	11	28	2	28	1	4	13	6	11	1	15	6	0	3	7	7	7	5	0	12	23	6	4	1	2	2	10	2	0	11	10	13	8	2	13	17	9	3	3	7	2	1	2	1	2	8	13	17	7
H2BC11	135	40	70	13	194	51	131	297	77	20	184	214	92	126	72	127	54	64	117	86	447	226	50	144	124	332	100	126	147	58	586	272	168	147	107	512	42	98	115	285	31	45	88	849	84	76	39	110	73
H2BC13	7	44	6	27	3	5	53	13	45	4	22	21	11	12	31	40	12	5	0	32	48	39	2	18	10	35	12	19	15	40	25	36	13	20	20	48	35	20	1	22	3	5	3	11	13	33	15	33	2
H2BC14	5	54	4	8	5	2	13	35	33	0	24	6	13	15	31	3	10	5	11	42	36	10	1	10	8	9	50	7	2	31	40	12	11	7	10	64	31	28	3	21	3	1	0	14	12	41	13	41	4
H2BC17	64	62	8	44	9	9	54	8	58	5	39	85	8	14	22	32	4	14	5	18	77	44	13	15	9	61	33	10	5	38	26	29	25	16	28	142	18	8	25	35	6	8	12	40	6	28	15	60	21
H2BC18	22	120	89	184	218	54	177	259	110	13	180	200	28	44	89	119	47	138	90	132	324	337	75	38	128	313	263	71	85	115	428	149	147	129	75	162	95	60	59	219	33	25	22	526	59	207	57	153	46
H2BC7	9	45	36	108	25	13	99	59	48	5	93	43	29	30	80	112	26	19	129	68	176	209	13	9	26	324	169	109	54	65	187	73	54	103	26	102	27	48	38	121	16	17	6	78	8	73	19	64	26
H2BC9	58	257	82	1830	42	59	62	178	57	9	16	39	65	109	273	159	63	48	173	161	559	6	113	281	88	336	406	70	178	24	177	144	323	221	232	384	45	161	57	133	219	67	111	958	13	164	2	152	122
H3C10	351	85	95	81	278	71	108	235	83	138	271	1791	165	107	166	257	63	48	130	128	377	365	168	96	154	501	129	184	393	51	718	567	750	389	526	397	104	62	169	1055	80	76	104	499	77	228	69	338	60
H3C11	13	109	1	35	0	15	13	5	46	0	17	11	7	23	19	21	6	14	2	32	43	24	9	22	27	24	15	7	3	39	15	3	15	35	66	123	43	12	18	14	1	8	6	9	1	24	14	56	7
H3C12	1	16	15	5	3	13	20	19	15	4	12	42	0	5	28	17	5	12	6	24	28	15	2	20	4	23	24	2	11	3	39	11	15	9	7	24	46	12	10	6	7	3	2	12	2	16	1	18	10
H3C2	18	21	7	76	7	8	31	13	41	1	17	34	1	24	20	17	14	4	5	12	38	50	7	5	5	28	2	7	5	14	22	15	46	27	39	6	27	21	19	36	4	6	4	20	4	24	6	29	9
H3C3	1	36	7	2	3	9	4	8	61	1	43	7	0	6	23	2	0	21	10	34	74	1	7	13	9	0	21	11	4	18	29	27	12	5	0	76	0	22	4	19	10	12	6	16	14	43	9	23	6
H4C1	4	25	2	22	0	2	7	8	17	0	7	2	5	10	10	15	6	1	3	6	18	19	2	4	4	6	6	7	0	3	3	1	3	3	5	40	17	10	1	7	4	6	0	3	0	10	9	23	4
H4C13	5	19	2	13	0	1	7	1	21	0	8	2	0	6	11	7	4	4	0	8	13	9	5	7	2	3	6	0	5	9	5	0	6	10	1	26	40	3	1	1	3	6	6	3	1	6	7	8	0
H4C4	1	21	15	28	9	3	10	5	5	1	8	8	6	18	17	17	5	5	18	7	23	17	8	1	5	26	11	3	6	10	8	5	8	5	6	31	18	9	5	10	6	4	2	25	2	20	1	7	6
HACD1	224	100	80	37	510	104	33	110	88	49	42	439	67	318	147	412	64	22	103	91	171	9	44	128	114	34	251	72	128	176	85	113	139	125	211	879	99	106	606	90	197	31	423	37	312	281	416	293	102
HACD4	385	403	281	1392	1203	2540	221	1099	279	943	218	409	227	135	313	568	1933	86	310	2428	1834	327	581	403	480	627	841	619	567	1034	552	1711	650	476	486	658	237	157	1111	700	1053	269	1053	280	710	471	763	759	529
HAND2	68	214	21	143	129	191	20	315	18	94	31	30	9	1	29	164	618	36	32	138	1171	16	58	79	846	42	900	6	38	1382	20	961	1704	82	32	296	41	6	1815	1124	19	240	3	7	12	1857	3676	1367	1095
HAND2.AS1	35	48	97	79	129	470	36	213	31	154	36	18	29	30	69	72	446	25	30	193	1018	12	33	34	462	90	500	17	34	613	26	794	573	140	15	91	13	0	1083	416	54	169	64	9	24	1147	1388	569	538
HAPLN1	117	84	47	367	36	4	73	46	187	68	207	731	31	138	204	24	0	236	26	399	181	43	104	63	285	81	229	591	361	5	215	83	74	291	130	52	62	133	27	62	755	81	875	3478	292	34	21	41	57
HASPIN	248	348	54	544	349	318	492	549	225	318	878	277	68	371	819	848	231	312	190	763	773	759	83	221	784	450	364	725	227	242	859	340	158	342	432	498	676	258	865	132	438	594	469	263	476	252	64	517	407
HCAR2	5	6	137	35	804	3	58	71	34	52	124	15	171	56	46	44	5	26	2190	11	44	15	2	22	98	31	26	455	423	4	23	12	39	4	80	125	41	18	2	4	98	14	270	79	114	25	16	26	5
HCAR3	1	2	71	21	552	0	64	16	9	48	70	2	21	26	10	15	7	3	95	2	26	6	3	3	34	22	30	102	192	0	6	8	15	6	39	70	20	8	5	3	34	6	190	8	99	4	4	8	1
HCRTR1	5	3	16	7	2	26	5	10	2	1	4	2	3	2	32	1	13	3	5	11	8	1	4	11	11	21	8	10	2	6	6	11	11	4	1	28	3	1	19	19	8	4	19	4	2	4	20	8	10
HDGFL3	270	524	462	785	1598	2520	774	1675	374	889	270	748	281	382	547	406	1454	9371	1006	1395	1444	264	610	534	876	701	2243	759	2977	1306	379	1501	903	779	274	3651	350	174	1450	642	1591	381	2723	292	649	1656	1544	854	731
HEPACAM	1	0	12	2	3	39	6	25	5	7	12	2	0	8	20	0	26	6	2	128	18	0	7	2	6	5	3	2	8	7	2	7	0	4	0	2	3	0	3	1	8	0	5	3	0	4	19	2	17
HFM1	2	1	35	34	21	48	9	3	10	6	30	3	2	19	55	11	32	62	11	40	23	7	5	16	9	4	64	10	70	12	2	21	8	5	2	33	12	1	28	3	102	7	60	9	13	8	5	10	5
HGD	333	349	286	3125	765	816	941	86	1114	605	745	1022	424	538	118	20	776	685	1350	660	3116	115	835	797	309	1692	520	1861	2370	472	2209	869	1569	2354	567	1704	772	149	188	4132	1120	56	1047	9522	2044	54	260	107	1180
HHLA2	147	3031	215	4507	2924	31	373	806	1100	808	93	1115	464	245	298	634	210	1	453	404	935	381	990	6	593	1905	64	4802	984	203	2615	3458	5188	2726	1226	30	5280	8	254	447	4757	358	239	3970	1424	4237	131	667	1
HIF3A	21	33	71	18471	190	563	191	4617	54	68	830	196	311	112	207	137	457	49	1247	295	545	206	1210	34	203	70	459	173	176	311	142	1272	768	193	463	87	58	7	578	4628	16483	128	74	106	136	548	776	330	76
HIPK4	7	13	8	1	9	24	27	45	5	8	9	4	4	17	58	7	8	5	19	7	26	6	9	8	7	23	9	9	8	11	5	12	10	2	0	13	2	8	10	22	10	11	2	6	7	10	21	11	8
HJURP	873	1575	237	4760	1516	651	2950	1547	866	1344	2124	918	312	1015	1545	1036	275	2212	393	1375	1476	2680	270	2416	1902	1447	779	1239	1955	542	1933	356	605	1384	1030	1497	1569	393	2746	640	2384	1083	2535	1040	1156	1193	308	1129	2962
HK2	3901	5959	2814	1705	5671	1852	3270	4015	4109	3108	10710	835	1043	1356	14589	8018	934	3714	7760	1399	1791	24519	1000	2570	9748	9257	3719	23674	4219	1914	27777	2949	3220	1328	4694	5689	8095	2037	6432	429	4587	6391	4426	23583	2538	2260	1217	4404	5096
HLF	13	32	57	71	506	284	89	161	124	75	216	212	219	43	109	121	526	218	1025	549	524	333	80	787	181	40	263	295	1214	407	90	526	220	88	10	67	169	25	465	140	272	64	91	115	104	401	692	224	896
HMCN1	337	218	846	934	3032	4313	230	2163	174	3247	276	455	252	266	432	517	4723	266	1216	2206	2602	155	408	169	634	1092	7286	699	1324	3392	338	2273	678	1002	168	1818	128	24	2261	2940	3196	198	1081	560	645	653	3021	570	855
HMCN2	68	455	330	761	287	7131	248	996	356	287	259	555	227	84	841	217	2333	126	2048	1190	1025	2514	504	216	226	626	1912	548	234	2057	213	1201	411	416	111	727	997	95	342	532	850	528	204	201	513	300	1571	1400	161
HMGCLL1	0	2	23	6	18	50	6	3	15	6	8	7	6	5	25	0	5	0	8	65	9	14	14	2	4	2	14	20	11	12	19	5	8	7	3	8	0	2	16	40	58	4	5	18	8	3	22	0	8
HMMR	622	933	359	2512	1869	980	3149	1691	946	1832	1996	979	392	1126	2688	2272	478	466	456	2082	2153	3654	202	956	1592	1764	1194	1377	2326	489	2965	1233	1022	1153	1076	1665	4423	786	1691	340	2323	1457	2330	1478	1873	1839	320	1997	1215
HOOK1	593	2200	589	5389	3354	1281	1727	1433	2125	2957	3450	1601	861	633	4241	4144	1128	7065	3642	1640	2965	7669	556	2389	4201	3703	1617	5021	4248	889	7187	1978	744	3075	1287	1633	4533	552	2105	2797	7294	3177	1825	4141	3897	1616	784	2987	2442
HOPX	583	2369	1805	1690	1882	856	332	9080	335	2128	90	917	1543	224	564	730	810	36	24492	1430	2537	678	618	989	1162	1684	2322	4524	5263	1567	273	1458	3313	3317	605	1916	851	212	1666	4367	1373	439	9902	4172	3326	1974	2327	1053	1452
HOXA2	25	16	56	357	75	292	1357	115	37	93	10	66	46	36	46	30	201	77	207	130	105	23	36	41	59	74	502	73	43	171	98	139	93	61	18	66	77	4	249	216	200	16	69	184	119	339	171	203	158
HOXA4	11	36	30	161	19	114	175	43	43	7	7	37	37	13	11	46	155	13	172	81	89	45	60	145	34	84	146	74	30	222	43	79	118	65	29	179	24	0	100	98	51	20	15	56	23	67	269	101	95
HOXB13	418	809	140	1416	288	197	641	642	53	158	190	1424	112	171	21	4653	281	138	500	5	228	3350	5	1	1	4	375	1119	396	203	631	721	354	2730	684	1160	1628	75	3811	3278	3154	551	793	7	1321	362	325	414	344
HOXC.AS2	87	29	23	30	42	0	12	58	4	54	36	15	13	10	43	39	8	75	37	9	112	87	11	0	54	157	68	95	30	39	163	40	13	30	37	7	27	13	103	95	46	69	67	47	6	40	33	86	27
HOXC.AS3	0	13	27	8	46	0	3	248	0	24	3	15	21	51	30	0	2	161	18	17	272	370	2	0	35	57	29	153	3	50	78	21	122	40	0	0	2	3	22	67	85	3	142	116	1	181	28	41	48
HOXC10	6	272	245	135	1280	5	8	1048	103	2136	66	36	286	663	579	15	7	1461	738	188	3082	4755	73	1	66	2267	1166	2979	152	1095	2231	252	684	1153	1	32	47	0	107	2132	1340	7	2654	2224	50	1645	723	457	799
HOXC13	2	4	59	564	391	0	57	137	3	80	31	22	33	22	5	3	0	718	55	0	4	269	2	0	11	71	23	199	7	1	18	1	27	0	1	1	2	0	2	725	715	14	293	3	24	139	0	104	706
HOXC6	62	149	151	1088	303	8	95	637	55	194	675	256	177	85	196	81	34	590	1240	55	335	631	232	13	223	515	314	579	195	155	834	56	262	516	155	59	753	25	735	216	557	272	1098	423	47	364	164	183	433
HOXC9	30	98	61	459	196	7	27	258	5	199	479	280	71	50	133	60	1	354	303	31	533	304	62	4	104	652	172	499	89	83	372	927	110	323	919	19	173	140	149	89	152	83	484	249	15	241	119	230	173
HOXD10	1	14	14	755	4	0	915	24	0	4	0	0	9	7	10	23	80	89	3	11	5	4	0	3	6	13	0	10	6	2	6	2	6	0	2	0	9	0	3	2	2860	3	208	13	12	83	5	390	1
HPCAL4	2	0	13	4	38	102	5	4	13	17	6	7	31	44	22	15	2	2	104	126	30	9	2	6	3	4	8	19	3	44	12	19	15	4	2	12	2	5	54	17	76	1	213	3	7	15	31	3	3
HPDL	2542	588	169	602	91	240	350	1580	967	175	3480	338	167	492	1242	3742	90	439	154	505	2106	1034	2093	417	545	2615	1242	210	412	1068	700	636	548	3515	1630	133	477	227	865	512	865	502	270	1015	1718	1051	692	2662	325
HPN	18	13	54	5	15	25	15	50	553	29	28	526	70	26	54	11	22	1646	15	384	23	1406	15	69	741	11	252	2796	28	118	163	38	321	68	3	9591	4	5	2638	2510	5699	5	1648	47	16	13	22	1	420
HRNR	1	2	14	4	6	7	29	3	1	5	25	8	1	0	15	5	6	2	101	13	4	2	12	0	7	1	13	20	17	5	3	3	5	0	8	146	0	1	2	8	35	0	11	2	12	0	6	8	2
HROB	179	418	125	1348	283	245	597	478	203	288	847	1038	137	310	675	1008	180	408	355	387	532	693	131	317	462	829	266	386	365	249	714	430	217	367	367	621	534	210	1794	340	555	360	519	412	425	461	143	271	391
HS6ST2	28	6	100	25	29	36	17	28	16	9	30	13	155	23	15	4	39	7	655	26	44	29	36	5	16	8	56	379	925	48	25	54	42	13	19	30	32	4	22	16	625	9	14	18	13	41	63	7	56
HS6ST3	0	3	36	28	4	8	64	8	58	6	26	17	3	17	52	6	56	2	48	54	79	4	11	3	11	2	1129	8	14	6	19	26	18	46	3	1079	14	0	154	4	17	5	168	4	3	35	39	15	2
HSPA2	129	277	346	252	953	630	1167	500	349	458	179	2537	430	186	175	178	400	652	1309	877	1183	520	322	602	422	530	871	909	928	1612	352	755	794	351	485	3582	254	82	826	3360	962	309	650	609	4385	809	2717	1216	370
HSPB3	0	2	1	10	1	0	0	1	1	1	0	2	1	1	2	0	0	0	17	0	22	0	0	1	0	0	10	2	2	6	1	7	25	0	1	3	0	3	11	0	8	4	0	2	2	13	13	11	3
HSPB6	181	173	510	623	875	4520	107	849	581	316	59	1267	448	62	981	477	14140	392	2274	1140	5746	59	1230	446	1320	102	18985	277	204	5257	73	2897	3450	1315	126	1493	84	10	7016	2654	450	1032	184	91	413	6287	19642	3195	2317
HSPB7	110	618	517	276	776	362	25	271	316	155	45	785	188	76	52	1178	870	153	530	310	4774	50	1460	358	1254	267	7746	146	282	4604	44	2635	6430	214	579	975	47	5	7748	2515	464	1036	487	84	394	1610	8831	1997	2229
HSPB8	175	327	1526	439	1819	1304	266	643	377	562	118	1685	1493	349	141	400	1154	485	10534	1447	2935	186	561	630	1228	313	3115	2354	2608	3559	185	1476	2358	331	277	1188	221	100	2714	1101	1342	558	460	134	572	2807	6699	2934	1155
HTR2A	24	23	60	118	384	684	25	126	73	101	26	43	2	8	50	20	657	8	15	111	227	29	71	60	102	63	436	28	131	250	18	136	67	134	14	157	15	12	168	32	124	23	76	9	179	62	269	99	283
HTR2B	138	20	22	47	275	159	16	150	8	48	9	71	23	6	14	14	306	11	29	82	116	523	65	38	150	121	198	47	51	72	66	170	221	73	14	32	14	5	83	62	67	79	32	38	68	35	307	52	171
IBSP	28	17	19	3	557	0	30	311	0	64	99	7	19	28	70	2	0	289	9	1	24	33	0	491	450	24	27	33	315	5	4	5	108	91	52	214	156	4	72	34	203	10	106	5	19	18	2	99	20
IGF1	29	28	48	124	1204	458	17	228	134	133	24	134	46	15	37	43	2064	10	93	240	209	9	65	66	114	61	1642	119	101	264	34	161	56	298	42	183	15	11	264	87	94	38	106	21	126	111	1379	78	288
IGF2BP1	13	13	114	3115	16	46	806	141	13	16	63	275	153	102	4886	15	72	290	35	36	102	205	13	0	5	208	335	657	48	1	32	11	334	16	12	38	6	228	14	1101	40350	11	1455	5	708	1572	8	993	10
IGF2BP3	260	444	156	2854	29	102	876	1114	89	52	976	23	773	106	543	180	18	1540	507	547	3185	486	6	292	379	1312	1725	1572	890	500	297	776	99	407	94	31	707	12	98	2944	3087	970	28	25	964	348	21	1426	407
IGFBP1	0	226	99	16	15	21	10	543	4	0	2	269	61	1	120	30	7	48	83	0	8	11	5	5	27	740	10	8	2652	48	1	3	13	5	0	10	6	2	2	1	100	1	6	303	105	31	1	5	7
IGFBP4	6692	20555	8377	7296	32481	45109	13525	33871	14333	13514	3688	48007	7290	10264	15390	5673	79501	29946	13458	15484	27185	12713	11388	40531	24976	25366	71185	12806	11486	46099	8554	24046	21989	22824	5478	45571	7749	2828	40359	26943	9291	7683	24651	7845	16264	26828	145308	52857	63700
IGFBP5	10831	30519	8033	24879	29254	77495	13463	47967	36822	57931	12034	16069	8234	11296	15255	8818	27948	11166	31630	25586	43217	7778	11421	10664	40699	25762	122075	48162	25673	48495	19567	46329	47317	30578	8578	59229	17085	2020	43609	74815	20659	15249	19152	9013	18009	27880	74741	34464	36132
IGFBP7.AS1	0	0	32	0	11	36	8	2	0	5	0	1	0	4	14	3	14	5	4	5	24	1	8	3	9	4	21	2	5	5	1	12	6	5	1	4	0	1	8	11	10	3	3	0	5	6	8	2	0
IGFN1	0	3	36	15	18	656	20	41	11	38	25	9	2	21	74	7	2972	8	18	56	32	19	4	9	7	6	23	3	12	6	3	25	13	11	1	2	9	1	22	2	15	6	7	7	10	19	114	21	25
IGSF10	20	8	61	77	475	1955	37	234	77	274	49	26	87	34	167	44	507	109	368	288	431	2	195	8	51	83	604	58	181	251	66	110	13	228	7	687	4	4	104	469	200	14	64	134	149	30	224	29	61
IGSF11	1	3	28	16	35	23	4	19	15	44	30	16	19	11	39	10	9	7	25	58	66	2	329	3	25	7	20	35	33	62	52	33	39	39	4	87	0	1	66	48	486	13	35	26	8	33	90	28	12
IGSF9	1206	1569	468	6610	448	75	2262	1301	4092	949	2100	2138	680	452	1925	3347	168	489	2429	1152	777	1073	2228	2996	979	853	450	640	1004	501	2890	1357	2279	2505	2280	517	1407	181	3537	2716	3324	313	793	2058	403	632	150	1894	1565
IGSF9B	788	46	215	142	598	1434	138	206	355	889	1394	224	317	388	521	1334	395	2582	402	614	1432	582	415	1632	869	415	986	298	915	982	704	955	230	128	905	187	265	9	1712	264	3920	882	659	924	149	870	2034	825	944
IL17A	1	49	17	11	0	0	205	5	18	1	56	0	0	31	13	1	0	0	2	60	55	12	1	29	24	0	8	16	10	0	10	0	8	6	17	4	46	76	0	10	393	9	0	4	15	0	5	13	14
IL17C	10	53	87	282	10	13	14	8	7	1	3	12	3	18	82	10	6	49	14	33	82	237	0	25	88	686	55	82	25	0	133	8	197	3	5	110	352	970	8	5	21	26	16	205	2	7	6	2	5
IL17RD	13	81	286	329	777	1608	543	352	97	783	527	392	175	301	145	163	940	4212	1225	208	411	282	407	607	169	687	1308	2286	435	822	268	585	316	662	141	402	53	24	1062	405	592	506	312	132	210	383	765	238	722
IL1A	74	15	497	160	282	18	199	62	56	12	29	17	39	138	20	4	52	72	486	43	32	23	55	20	43	30	324	250	534	7	36	126	26	120	4	64	36	86	14	50	142	5	188	71	256	1	5	31	12
IL1B	334	875	371	740	3596	176	4671	361	2001	355	533	163	248	8289	141	31	227	626	216	1297	336	9179	1027	622	915	156	3864	918	1003	118	1360	377	727	546	587	1369	1715	1223	740	223	677	119	4508	16558	9278	100	136	351	189
IL1RAPL1	1	1	20	2	41	30	16	46	5	7	32	33	7	16	40	500	3	1	26	19	38	0	1	4	3	5	37	8	23	9	10	25	37	15	1	34	5	4	15	6	11	1	13	5	4	36	16	5	6
IL22RA1	820	2919	593	12414	704	226	2681	2873	1043	2360	3880	102	854	548	1579	1926	825	1031	1770	201	1095	5311	1981	2558	1127	5409	1155	3449	4959	607	2019	1469	773	3738	2143	3737	2210	57	337	6945	6479	1045	313	2707	6094	321	221	2650	3358
IL31RA	12	5	43	9	19	26	56	41	8	60	25	27	35	42	75	13	2	20	8	19	153	1	9	9	21	17	19	34	48	34	14	34	12	6	12	14	6	9	83	17	35	7	9	41	4	2	39	56	3
IL33	205	133	831	237	2845	6086	222	580	2826	1388	186	401	838	139	149	81	2980	418	1329	2770	1141	34	97	317	1024	80	2901	1149	708	1926	1276	1639	1321	1106	77	1389	399	198	38154	201	441	186	1182	182	735	609	2287	2355	349
IL36G	5	0	355	34	17	0	4	30	1	0	5	1	18	7	5	0	0	1	123	1	9	5	2	1	0	20	2	257	482	0	5	2	0	0	3	2	5	0	5	1	12	1	1	19	26	0	1	1	0
IL37	441	165	14	72	1	0	12	89	2	3	5	1	4	3	9	9	0	7	6	6	5	6	36	4	5	3	3	13	8	8	4	5	2	5	1	3	104	1	15	1	15	3	7	12	24	4	0	5	6
INA	4	4	45	11	23	32	26	20	15	30	18	8	11	12	51	13	16	1	34	139	54	9	6	133	37	26	88	27	227	34	6	7	49	15	7	33	10	7	33	15	39	39	32	4	7	33	139	7	65
INAFM2	597	619	206	1436	1391	1129	460	1000	790	1047	1124	792	228	378	913	1331	871	475	792	1052	1373	1881	553	641	1646	1308	1311	496	735	1139	1040	1498	1204	917	404	1338	676	431	1723	1076	769	652	872	744	707	1425	2575	1636	889
INKA2	119	184	133	180	681	538	169	294	236	341	170	363	172	155	219	620	424	403	847	418	373	658	311	178	845	147	677	550	316	368	227	375	275	268	148	1376	238	138	297	201	491	580	531	197	335	391	811	366	457
INMT	241	193	103	570	208	1938	168	1107	93	336	61	309	141	102	74	157	2159	41	261	263	521	97	222	161	227	280	2125	80	195	793	69	841	698	365	117	467	123	50	1216	1101	496	114	172	157	227	578	2185	267	323
INSYN1	26	91	63	76	45	222	20	104	85	100	22	47	35	26	55	39	218	110	686	117	178	29	108	55	62	93	513	42	42	262	12	140	154	81	36	229	22	62	339	228	75	28	116	24	29	84	406	158	126
IQCJ.SCHIP1	45	66	66	102	85	61	55	151	24	125	35	182	49	44	40	133	55	112	51	78	286	89	153	61	168	135	550	31	46	303	34	206	240	38	52	159	59	7	307	285	19	112	30	72	34	157	369	252	193
IQGAP3	2839	3127	882	6501	3565	2834	3127	6886	3012	4584	6708	6946	815	2733	11851	3332	1166	3798	1773	1963	8593	6341	1326	2168	3992	5514	4677	6940	2326	2664	9786	6100	2913	3405	2499	3856	6322	2244	14697	951	3397	5115	4764	9094	3127	4293	685	7553	2470
IRAG1	775	1327	1016	2715	4106	2637	491	2853	924	2087	888	2040	853	506	745	1466	6905	252	3459	2689	5494	781	3255	1089	2635	2106	12903	1394	2020	5470	1060	4967	4242	1461	1261	3572	461	147	5344	4479	4807	997	2162	1174	2720	4195	11229	3241	3861
IRAG1.AS1	6	0	15	12	6	21	10	1	0	12	2	3	14	8	6	2	43	0	29	12	1	6	8	0	3	5	16	10	13	12	7	6	10	9	0	9	7	5	12	19	18	3	3	10	2	4	3	2	2
IRX2	2122	16	755	29	662	379	1840	3200	1326	2101	35	5325	491	20	5991	2555	385	17	2827	968	830	2653	31	5463	19	196	1029	577	754	110	3103	92	1347	975	655	860	8	2034	2396	6	1236	17	329	1097	338	4	1056	116	27
IRX5	2	44	140	650	66	49	109	7	537	140	303	192	231	22	5	194	10	330	2574	215	284	1331	810	389	250	184	111	564	367	5	227	160	153	267	42	108	3	85	40	3	106	445	219	543	79	101	96	32	413
ISL1	138	78	148	471	432	654	164	333	222	403	251	428	131	101	76	458	399	11	72	364	282	159	144	64	194	13	772	86	66	339	81	560	313	242	59	922	308	11	418	339	301	178	480	84	128	186	447	317	126
ISL1.DT	32	67	89	171	175	322	57	179	60	132	26	187	46	34	27	149	416	5	25	219	186	18	82	50	60	8	566	35	48	315	36	197	181	76	25	1279	38	8	273	330	160	133	239	23	61	125	443	218	80
ISLR	3409	14143	1544	6679	8845	8512	1701	19522	458	11027	1197	2067	870	709	2000	2112	9941	685	474	3488	12929	1123	2471	3118	6433	9922	7580	902	2141	24782	405	8948	7689	5472	2510	10812	2641	432	16319	24245	4995	3342	666	770	2001	5833	16879	7661	6593
ISM1	38	449	75	178	965	555	107	1236	28	177	11	304	42	14	33	122	571	1357	89	56	444	20	90	925	521	368	202	55	111	437	23	411	1025	236	54	342	32	6	492	709	153	40	417	39	308	1318	1570	467	587
ITGA1	1569	2614	1633	6782	7995	5854	7521	12905	1317	6703	3034	5614	2148	2854	4383	5543	5186	4274	3717	4210	13182	5566	3691	3000	5876	8592	12736	4027	10335	6358	3502	10442	5560	4872	2733	13775	4322	1156	7372	5195	7112	2910	5369	3027	9921	4600	7711	6062	4449
ITGA5	1444	10610	2660	3226	14239	8834	6399	7667	3111	4291	2341	10147	1310	3198	4231	3553	5007	7893	5400	5006	14372	5606	3050	4270	10780	5215	15132	6099	5033	10255	3267	5223	10219	3056	2311	18504	2606	1942	14672	4822	3116	7139	3782	2184	3649	8037	16194	14147	6220
ITGA7	276	582	334	390	953	2139	1028	682	309	931	401	1329	258	301	407	999	1523	1307	1318	743	3158	518	1168	572	1418	3388	4750	5074	444	2286	1381	2360	2599	673	157	3645	728	102	3776	2188	913	806	1605	400	1075	1783	6052	1806	962
ITGA9	308	302	239	1098	1177	1873	1455	1257	539	1104	353	1202	178	121	556	905	2891	250	1057	1344	3407	383	851	389	1197	804	4233	706	1084	1966	593	2492	1148	574	436	2147	168	193	2600	869	2566	535	2650	517	1215	778	3551	3618	841
ITGB1BP2	6	7	22	73	78	66	49	56	16	33	21	56	8	29	49	31	62	77	74	52	132	26	38	32	46	27	112	61	39	98	110	60	80	48	21	21	31	15	195	44	114	22	66	41	36	80	124	39	47
ITGB3	101	193	102	175	505	717	499	346	227	212	339	739	81	478	466	220	395	287	494	353	860	412	313	237	643	192	1555	572	455	295	385	679	434	351	271	432	198	99	920	148	416	242	325	270	347	359	619	353	317
ITIH5	888	243	370	2358	2352	7604	357	509	440	2505	817	2380	352	467	955	746	6295	134	1784	4824	2369	1073	1656	419	827	865	1419	1394	1948	3493	756	2143	1400	370	1014	1362	605	161	2266	2381	2007	250	744	1401	779	1167	5200	1221	513
ITPKA	133	1287	188	2213	134	107	807	457	1769	324	1377	289	372	1033	947	2082	264	1337	532	703	2100	3438	921	978	1476	494	431	1116	207	88	2769	586	3004	2107	1464	654	2548	863	205	1163	415	1624	286	1710	349	60	165	1238	346
ITPKB	1231	1662	610	1324	1776	6557	2275	1814	1338	1988	1990	7855	708	712	1901	2597	5336	2269	3630	9717	3481	2128	1958	1052	4626	2153	4705	1878	1308	4524	2166	4188	2069	1624	1239	2513	1506	669	5438	1571	1129	1331	2869	1303	2083	2708	7751	4213	2343
ITPR1	435	278	527	1175	2196	5295	528	1360	1399	1176	944	1266	439	658	981	875	5323	334	2854	5946	2331	446	792	653	1326	614	4514	1664	1722	1952	1667	2546	862	1149	651	3602	391	500	1841	629	1999	473	1609	872	1457	577	3235	1357	804
IVL	0	0	1553	0	143	0	85	0	0	0	3	0	1335	30	20	0	1	3	10829	3	15	0	7	1	0	11	4	3181	2913	1	0	1	1	0	1	0	0	0	0	0	38	0	0	45	1	1	0	0	1
JAKMIP2	38	51	73	59	65	107	65	187	25	70	52	21	11	27	101	45	117	15	70	129	139	38	46	30	112	92	62	104	84	106	43	128	115	44	39	401	17	7	125	97	118	103	47	8	114	197	154	136	76
JAM2	163	201	368	560	1213	2849	274	878	431	598	142	785	400	179	317	342	1905	238	754	2388	1677	99	658	479	867	344	4121	337	629	1499	221	1643	999	836	157	811	211	114	1595	505	421	260	312	445	488	559	2195	577	674
JAM3	110	302	245	391	1097	1539	204	748	314	809	199	604	102	240	349	605	1819	300	430	1069	2250	244	540	172	727	656	2615	346	523	1837	261	1593	818	361	207	1062	202	54	4636	867	1118	218	617	262	703	604	2264	821	946
JPH2	84	173	207	383	686	446	130	473	219	114	155	710	144	58	118	416	209	78	1933	368	2350	180	720	246	1192	284	2789	784	230	2989	122	1973	2778	223	98	771	53	12	3285	1532	1014	513	170	188	220	2103	6799	2110	973
KANK2	1783	2514	1242	2687	5650	8293	1627	4043	2940	4518	3182	3543	1278	1516	2820	3152	7378	3947	5063	4324	8898	4475	4942	2577	5934	3566	11993	4484	2720	8781	3036	8217	5852	3364	2472	6698	1535	540	9579	7434	3624	2052	3258	2619	2600	6197	16508	6463	5428
KATNAL1	253	453	200	1072	1080	1680	376	841	170	510	702	527	255	208	288	518	959	1809	702	1654	1131	235	547	767	491	817	1338	1199	1480	699	551	892	608	377	171	948	141	147	1250	509	1008	410	363	278	816	489	789	433	427
KBTBD12	2	3	119	8	39	38	28	649	178	32	241	10	121	64	36	1321	215	253	60	205	52	2904	193	5	26	226	34	110	843	123	271	145	217	701	5	221	4	1	374	497	102	8	69	3036	539	96	113	38	7
KCNA1	0	0	31	1	95	34	9	21	5	30	3	2	0	1	10	7	41	0	2	8	107	0	0	0	20	0	2	2	5	59	0	18	48	2	0	43	1	1	35	30	6	3	488	1	2	57	71	41	11
KCNA2	20	6	94	1015	63	134	139	46	237	54	18	25	14	14	53	20	813	61	49	266	101	11	14	18	41	54	75	86	93	111	81	236	27	22	20	40	77	19	58	35	104	14	47	9	89	32	223	112	63
KCNA4	0	0	24	1	4	18	18	21	0	3	9	1	0	6	24	4	0	3	0	5	22	1	1	2	0	4	10	0	8	2	0	2	13	2	5	326	0	0	1	5	15	0	4	1	3	0	26	0	3
KCNA5	25	33	15	51	115	126	24	45	21	36	20	316	5	9	33	92	34	12	72	60	71	33	80	57	86	21	77	2	64	212	10	129	54	47	17	34	11	10	42	57	46	18	21	6	29	63	497	71	67
KCNA6	4	8	17	2	20	79	5	18	11	17	2	5	1	4	13	2	120	0	4	150	21	2	2	1	15	18	9	7	9	35	19	36	12	11	4	14	14	3	13	12	12	1	710	3	47	3	64	14	5
KCNB1	2	3	73	37	162	217	36	101	39	62	38	34	38	20	130	41	86	33	698	102	260	46	32	17	92	35	335	44	60	274	38	105	108	87	5	706	2	21	156	26	117	27	19	38	24	360	713	187	46
KCND3	423	206	626	236	1748	1628	179	519	939	1472	2843	1137	476	159	2867	1122	1567	66	957	1336	1792	1449	2016	165	4774	533	2139	7072	710	1033	2456	1276	391	536	182	1289	2734	959	777	324	549	1564	508	397	578	558	2301	881	554
KCNE4	126	360	140	273	1365	467	121	2035	253	286	94	351	31	119	163	666	685	286	86	371	1101	261	439	277	794	409	1524	138	439	523	328	915	941	302	159	463	171	17	710	285	249	345	437	295	244	430	2198	651	820
KCNH2	46	2774	158	2467	366	420	1671	243	573	67	42	540	256	145	86	142	1576	10566	507	486	2173	510	481	2855	704	1724	2490	347	145	1568	270	928	1065	139	207	2616	622	56	1384	1343	373	221	1479	1032	241	1524	3677	1229	2309
KCNIP1	6	10	48	9	39	189	32	13	5	20	9	17	7	19	60	114	164	0	15	10	40	133	13	23	20	7	148	13	19	90	3	85	17	3	16	12	0	6	81	89	62	9	19	6	20	15	131	6	27
KCNIP1.OT1	1	0	5	8	5	24	4	16	3	3	0	4	0	0	2	2	27	2	0	3	2	3	6	1	0	2	48	4	2	5	2	8	4	1	0	0	0	1	1	1	14	1	1	0	3	3	3	2	2
KCNJ15	613	169	182	258	1425	20	85	326	2309	254	143	157	519	109	164	78	63	609	318	990	102	13	4250	96	150	1270	775	500	408	34	740	66	1297	943	1306	311	58	124	34	28	147	168	1459	64	256	172	173	311	51
KCNJ8	70	283	201	383	1002	486	185	1291	130	317	159	605	57	193	219	633	404	217	203	257	519	189	376	354	416	169	1139	216	436	611	170	533	752	173	200	797	131	118	533	331	193	178	264	93	366	431	1595	396	714
KCNK2	4	11	18	5	186	317	7	11	78	205	4	21	13	1	14	22	115	103	9	16	68	2	24	15	49	0	99	4	16	170	3	95	37	73	1	37	4	0	53	76	10	47	552	5	24	90	719	33	106
KCNK3	9	20	93	175	268	196	37	56	199	30	17	345	81	92	55	9	149	21	382	244	223	110	188	1076	488	62	570	96	86	404	64	112	311	112	59	13168	33	14	190	150	93	68	342	341	72	511	2123	334	343
KCNMA1	666	590	402	578	3537	1606	194	883	412	1033	177	1896	268	96	422	646	1310	158	2412	1318	5602	303	944	396	2707	570	4132	487	1891	5516	237	4407	3272	814	706	2008	90	270	4414	2060	1036	921	610	158	1134	4111	11636	4091	1276
KCNMA1.AS1	2	7	36	3	5	20	4	18	0	4	10	3	5	6	22	1	5	1	10	9	9	0	2	0	4	1	7	4	16	4	5	15	2	30	0	4	0	4	3	2	17	2	5	2	3	4	9	5	1
KCNMA1.AS2	0	2	0	0	0	0	2	6	0	2	5	0	0	1	11	1	1	1	2	0	0	0	1	0	1	1	3	0	5	0	0	0	0	1	0	0	0	0	3	0	0	0	0	0	0	6	0	1	0
KCNMB1	285	368	434	417	1428	558	271	315	405	284	76	1034	298	287	167	322	300	60	1415	557	1674	441	920	926	1022	419	2578	230	532	2776	262	1389	2759	472	319	795	107	71	1869	1432	1049	539	362	202	430	2432	6237	1617	848
KCNN3	238	485	204	483	738	1210	219	914	869	348	226	681	191	363	647	391	2808	154	179	2586	1772	142	355	455	1058	516	2414	771	880	667	784	2007	418	463	105	795	247	248	871	296	624	203	341	326	553	243	1371	751	708
KCNQ4	10	212	76	40	195	312	37	69	129	142	21	70	64	213	523	1347	130	107	443	153	192	368	94	24	370	1099	345	184	59	468	759	215	95	98	22	143	131	89	749	69	110	386	194	178	201	214	518	326	368
KCNQ5	3	13	68	3	34	221	31	108	35	31	32	30	27	18	66	22	236	5	59	720	79	23	6	19	23	47	40	35	48	28	44	58	36	14	6	9	4	17	20	17	22	12	612	15	168	16	84	30	15
KCNT2	3	7	116	40	294	560	37	148	34	89	45	49	20	23	50	42	209	33	189	155	125	12	68	16	40	39	216	62	114	117	35	152	40	42	11	252	16	5	88	79	79	23	72	31	75	42	102	35	35
KCTD4	0	0	3	21	1	26	18	4	1	7	14	1	0	5	12	2	14	3	6	2	4	3	5	0	3	16	13	1	1	0	1	6	1	4	0	0	2	0	6	0	4	1	2	1	11	1	4	3	1
KCTD8	0	0	24	0	1	0	2	7	19	1	0	9	0	3	1	3	0	1	61	10	22	0	0	0	5	4	19	3	3	25	4	14	14	2	1	0	0	0	19	11	4	5	131	1	0	28	39	14	3
KDF1	669	1716	333	1295	736	396	937	751	1147	875	955	1466	528	680	1691	1923	367	1887	1385	638	1720	5764	1246	1279	1850	1303	932	1937	568	631	2326	974	1271	1512	1153	1195	2166	617	2056	3002	952	1277	1647	2424	887	660	651	1134	1323
KERA	7	18	8	5	140	271	2	54	0	140	4	12	0	1	5	17	18	2	0	79	53	1	0	4	12	11	21	3	15	67	0	14	26	26	3	8	5	3	79	101	3	8	3	0	9	7	51	13	9
KHDRBS2	0	1	22	23	1	53	30	36	4	7	17	2	3	7	19	3	42	3	2	110	16	2	4	1	8	3	9	2	19	8	5	7	1	1	0	2	5	2	9	1	19	0	0	2	4	1	9	5	1
KIAA0408	0	2	8	3	4	18	0	2	0	4	0	2	0	1	1	0	13	0	8	3	4	0	5	1	0	2	14	1	7	11	0	6	9	5	1	9	0	0	10	3	6	4	5	0	0	8	28	14	3
KIF14	305	513	184	1801	1043	923	1963	1040	347	819	1621	574	175	433	1834	962	194	1801	446	977	1284	2571	127	585	1707	1404	766	2012	1996	298	1801	886	270	1310	422	954	1628	200	2690	240	1777	1360	2970	888	1152	1227	102	1037	975
KIF15	236	525	184	2460	847	774	850	1078	369	937	1714	484	171	231	2634	890	358	1313	400	1025	1817	2093	246	1109	1662	1217	564	1688	1025	435	2541	650	278	671	763	593	1022	180	1641	374	1161	1314	834	886	814	916	131	1147	1336
KIF18A	355	545	170	1981	661	546	1415	1029	421	716	1369	364	200	385	1648	866	192	546	437	838	1113	1919	94	690	1472	1557	445	1135	1343	416	1593	701	208	768	563	725	1251	448	1110	504	2444	939	954	771	892	1222	107	1097	1235
KIF18B	785	1576	305	5235	1095	1146	3267	1770	815	1079	3655	2326	364	1046	2586	2024	619	2520	1796	2289	2131	2984	391	1564	2849	2602	997	1375	1701	783	3754	1861	574	2226	1086	2654	1921	553	3595	802	1501	2371	1727	1664	1239	1932	389	2338	1289
KIF1A	1	1	114	232	17	92	11	13	124	21	107	5	51	17	113	9	47	378	6	171	117	144	13	9	68	18	63	19	20	56	98	42	108	20	33	16833	2	57	55	632	6207	42	103	10	88	35	628	15	15
KIF20A	379	1547	332	2805	2013	1305	3705	1739	961	2019	2625	1830	262	716	2096	1803	497	863	776	1632	2541	3550	293	1950	2619	2157	1371	1947	2118	1177	2540	1622	1116	1241	2098	3175	2130	497	3029	1124	3055	1741	3479	908	2009	3357	458	2484	1689
KIF23	413	1378	361	3440	2780	1160	1455	2283	893	2202	3708	1268	419	1172	3051	2657	501	4383	1073	1451	2274	3354	363	1058	2466	2369	960	2910	3644	495	3336	1756	789	2461	1225	1717	1978	709	1704	1031	3787	2663	2568	1563	9430	2312	334	2203	2520
KIF2C	1131	1918	258	2415	1905	1015	2215	1733	1297	1584	2180	1358	371	1306	2575	2254	463	2011	775	2076	2780	3933	312	1922	2675	3032	911	2747	2098	1022	3093	1470	1503	2075	1668	2470	2504	628	3186	1557	3097	2471	3005	1306	2780	1459	662	2482	2898
KIF4A	710	1322	234	1837	1469	824	2217	982	946	1343	3684	1841	214	1035	1900	1922	787	2403	490	1190	1847	3868	186	2633	2100	1863	615	1986	1983	636	3062	1647	1314	1243	861	4176	2068	624	2925	975	1702	1869	2820	1664	79	1534	326	2419	2263
KIF5A	9	29	95	13	241	92	121	195	30	51	69	5	14	70	106	67	50	1305	108	93	147	44	50	6	39	663	129	22	85	49	39	75	102	26	7	40	12	24	669	12	407	48	631	18	77	43	233	60	54
KIFC1	1226	2394	258	4684	1299	1431	3034	1991	1309	1251	3139	1849	299	708	2146	3027	579	2450	590	2576	3064	4652	494	3473	2750	2849	1099	1475	1930	1237	2468	2146	1224	1282	1652	3698	2766	549	4565	1025	1673	1468	4028	1313	2184	2110	510	3957	2675
KIRREL3	5	6	47	12	35	51	4	20	26	18	6	46	4	25	65	2	35	16	92	146	35	3	16	18	20	10	53	27	20	55	45	25	50	10	1	16	4	3	113	31	27	6	312	23	15	31	120	14	19
KISS1	1	623	107	293	6	2	28	118	21	18	4	65	12	47	23	1	30	77	6	10	9	162	51	17	38	43	193	27	15	8	84	11	29	157	9	37	59	4	334	122	23	20	10	46	8	65	75	83	47
KIT	60	60	376	446	1082	766	134	341	715	547	155	313	222	137	3601	542	805	132	900	1244	982	45	1490	79	654	502	1630	950	645	588	555	1421	302	384	179	741	131	82	1590	187	1209	142	9051	258	848	633	1416	429	451
KL	6	15	41	93	103	338	413	78	87	66	45	683	56	21	148	61	259	42	71	425	200	27	71	24	93	46	436	124	197	190	116	159	96	94	31	887	34	73	151	39	154	18	282	102	101	137	190	100	50
KLC3	3	19	69	21	148	23	46	282	8	43	34	36	84	80	141	24	7	775	220	6	38	112	13	198	41	10	100	168	71	23	22	8	16	4	27	57	10	2	1208	233	117	86	480	50	78	106	10	11	406
KLF12	162	310	375	1469	1742	4611	1556	1298	560	1069	583	503	226	141	1525	555	3391	1452	806	6530	1502	310	204	473	564	485	1332	780	1409	1303	660	1448	366	390	205	816	759	167	958	398	3110	1717	787	346	828	805	1086	809	433
KLF17	5	3	17	8	11	19	11	10	1	6	7	5	6	20	77	2	31	2	21	7	38	0	9	7	6	14	35	0	9	18	2	11	11	4	0	18	1	0	32	2	21	5	5	1	6	0	20	9	13
KLF8	49	60	439	1204	512	886	124	331	120	213	158	206	625	47	77	82	844	36	4842	704	334	175	111	70	204	220	582	866	398	231	112	437	155	276	28	146	90	27	918	85	338	161	116	108	333	244	286	172	209
KLF9	615	1409	1343	1537	5770	6866	984	5760	1194	2681	758	3141	805	883	1345	4534	3368	2661	3684	5802	7842	5345	3664	3056	2846	1642	7244	4118	4298	3662	2856	5407	1933	3210	551	1396	1902	1236	6867	891	1759	2691	2770	1807	2776	3074	6795	2465	2503
KLHL10	1	3	12	8	8	4	7	5	1	10	3	3	0	13	11	1	5	3	7	18	21	3	3	1	0	6	3	2	15	12	1	6	3	0	2	0	0	0	19	7	15	0	10	0	4	11	10	11	7
KLHL13	2	171	104	1047	397	756	20	101	156	465	16	160	94	109	36	50	607	38	472	189	870	197	137	12	103	51	814	95	196	295	39	149	83	357	4	720	706	3	639	547	861	39	232	137	216	298	444	111	161
KLHL14	4	1	67	11	160	355	14	16	49	29	48	38	9	1	14	2	482	1107	97	977	32	1	5	13	37	1	41	58	35	59	42	87	10	10	0	100	1	7	19	5	197	1	32	20	23	7	40	15	4
KLHL34	2	1	2	4	4	22	27	9	7	2	16	4	0	24	39	1	17	3	6	67	31	4	2	9	4	4	6	3	17	5	3	10	2	3	5	5	3	2	10	35	7	1	7	5	6	2	9	7	0
KLHL38	2	5	27	7	31	23	6	28	1	28	6	11	0	10	14	17	16	5	27	17	52	14	6	6	26	24	97	5	18	147	5	44	49	31	19	84	5	4	64	59	30	13	19	15	35	29	117	30	54
KLHL4	5	7	24	14	173	42	25	157	11	40	18	32	11	22	46	33	15	9	10	40	127	8	22	13	62	9	96	16	45	57	15	76	69	18	7	42	15	5	100	49	32	33	76	3	39	35	121	86	78
KLHL41	0	5	18	6	78	88	17	10	4	29	4	22	10	6	26	10	23	14	27	7	15	18	19	7	8	12	17	16	49	35	10	16	13	18	2	11	13	0	23	6	20	2	13	22	10	8	32	24	20
KLHL5	821	829	580	1747	2963	2854	1872	2155	793	1049	667	1936	550	825	650	1070	1913	2260	1221	3486	3122	729	1010	1481	1648	1052	3237	3133	2444	1928	1666	2725	1448	2914	962	1560	754	420	2762	3202	2571	672	1275	533	1421	1572	1946	2195	1571
KLRG2	1	0	18	9	212	17	62	77	5	10	9	3	62	19	23	2	3	6	281	1	23	1	3	11	2	8	59	39	31	5	2	12	8	5	11	24	113	14	34	2	87	4	109	3	156	88	33	60	937
KREMEN2	76	222	16	21	183	74	85	201	31	24	47	177	14	63	203	1099	10	134	16	228	92	452	21	1060	99	1325	60	748	27	9	72	48	231	23	33	494	76	48	56	165	27	311	82	59	16	28	47	262	139
KRT13	527	1	47434	1	3199	0	2638	4	59	22	16582	318	83918	1568	16	11	9	4	514241	6	0	1	16	0	67	6	4	135303	61249	27	5	3	133	1	45	4	36	0	0	0	11	4	305	1703	1	68	0	9	2
KRT15	205	40	2027	660	718	42	140	164	135	378	1499	978	19190	314	352	167	155	221	55059	60	17	271	69	234	159	1228	35	9373	4544	189	911	348	160	452	80	58	402	102	16	292	1077	356	61	1844	35	201	116	1099	1472
KRT16	18	136	9571	2	542	9	1060	217	74	218	1261	80	2524	44	151	552	48	54	11756	7	12	115	51	17	107	1191	148	30318	8588	80	517	147	15	1	1172	18	115	1	1	15	20	111	19	2531	136	191	5	45	161
KRT18P17	24	209	52	8	59	28	21	32	89	27	104	17	26	22	48	33	11	10	35	23	40	41	40	20	48	56	37	102	31	32	52	39	29	24	46	17	75	14	16	35	25	72	22	18	23	35	31	44	5
KRT18P20	3	75	27	1	13	7	10	21	25	12	47	1	8	15	15	20	7	2	8	7	16	17	16	4	15	23	11	40	10	7	20	22	9	6	10	2	29	12	5	10	13	31	1	7	7	10	6	23	1
KRT18P28	16	55	23	8	15	4	14	29	27	19	62	10	13	15	23	39	3	3	8	9	38	28	32	15	32	50	13	55	11	12	32	41	33	5	29	6	44	4	12	24	25	32	28	13	9	22	16	15	3
KRT18P51	4	17	2	2	8	2	7	19	8	6	14	0	1	5	4	6	0	0	1	2	9	9	6	5	6	6	4	5	8	4	7	5	3	3	2	1	6	5	3	4	9	8	6	3	3	10	13	2	0
KRT222	0	2	10	7	26	46	7	3	14	1	103	7	4	3	9	2	8	5	27	21	13	0	4	4	7	3	28	3	4	6	2	5	3	12	1	6	0	0	8	1	18	0	2	0	4	7	18	6	5
KRT23	221	35	1108	113	243	6	4415	90	42	8	495	3363	1259	47	41	28	128	30556	5398	16	110	0	1074	299	2	4674	46	507	17477	323	28	558	1989	130	161	73	75	1	6	44	892	8	14	263	92	1750	169	1057	3276
KRT4	0	1	52601	3	5054	1	1162	13	0	25	1160	0	63372	1096	26	0	16	4	603290	3	0	67	17	0	0	41	4	117667	68412	21	3	26	107	652	528	2	1	0	10	22	0	6	14	1746	0	64	0	0	1
KRT6A	50	7	79574	3	2338	5	4160	552	52	34	7160	5	45351	781	65	4	160	3	244583	5	13	7	31	1	71	62	36	188499	71688	21	70	10	39	7	18338	22	41	70	0	5	51	16	4	1585	16	49	1	4	17
KRT6B	15319	1	9142	17	3496	267	1471	64	60	107	47279	157	9559	3181	154	12	58	5	18264	9	8	1	21	90	11	2698	108	30441	10521	10	196	31	1511	3	3747	3	37	24	12	12	14	50	8	276	11	11	17	67	181
KRT6C	6	0	7134	1	169	1	1473	0	0	2	43	1	2639	75	15	0	14	0	11425	0	1	0	0	1	0	24	0	14586	9346	3	2	1	6	0	48	1	1	1	0	0	3	1	1	76	0	8	0	2	0
KRT78	0	0	860	0	203	0	78	20	5	4	13	28	1286	26	41	3	0	6	30621	0	19	7	0	0	1	7	2	4892	1498	1	7	9	10	0	0	0	1	2	4	0	12	7	1	22	3	11	1	1	0
KRT8P10	67	386	42	38	24	37	41	67	376	40	252	30	30	42	92	87	22	33	43	64	108	110	45	25	76	151	36	191	32	66	195	125	208	65	197	62	163	29	29	244	18	170	12	122	10	37	63	186	10
KRT8P36	21	62	74	75	31	167	9	197	60	70	840	11	26	107	516	131	65	12	641	207	370	555	209	398	274	148	143	641	14	410	789	311	692	917	40	17	472	29	559	1422	14	1297	5	425	10	170	53	135	223
KRT8P43	1	9	14	17	13	11	12	55	13	25	33	1	2	19	51	7	3	6	5	5	37	6	9	0	5	26	14	23	25	2	9	17	2	5	2	4	7	1	8	19	16	10	12	5	5	7	3	6	0
KY	1	15	57	77	42	62	27	18	55	22	28	19	14	31	75	43	170	6	53	47	56	235	99	4	63	17	33	27	37	57	61	108	51	13	7	21	38	13	26	39	47	19	50	47	10	292	170	153	19
L1CAM	46	19	392	2686	1403	952	156	1466	167	202	12	237	153	67	70	147	361	2631	158	1375	446	90	21	387	254	19	285	139	134	1296	123	4747	295	93	37	115	27	40	683	1517	4044	192	804	318	1104	6014	2290	2476	2352
LAMA2	191	646	420	685	2261	6658	400	1483	828	2337	383	509	424	239	386	273	3794	1440	449	742	2133	220	318	265	830	1006	2939	1246	1117	3420	526	2424	425	1076	291	2112	317	56	3186	1978	2215	468	1236	443	1023	649	4029	1219	1409
LAMA4	1450	3501	1886	5172	10683	9613	3642	9916	1513	8201	3703	5645	994	2645	3693	4018	5997	2470	1788	3769	10326	3864	4756	3221	6856	5320	12361	3198	6119	8497	3227	9404	5825	4060	2590	8151	2445	960	6383	5031	8652	2968	4009	2872	5509	4597	8318	7225	4874
LARGE2	280	1660	321	9993	2050	507	5226	405	998	1292	36	973	486	891	2999	3745	2381	12944	1138	1152	703	1313	723	3588	4692	4759	3869	2862	1809	1983	3964	178	971	420	1022	1854	1274	463	5810	1973	1016	3165	1347	567	65	738	2039	718	10640
LAYN	171	396	155	202	605	513	126	1117	128	443	85	454	51	214	298	422	422	126	162	260	865	129	235	272	383	270	973	628	462	728	128	756	916	231	175	474	150	75	1186	590	386	212	325	104	304	366	1163	466	428
LBX2	301	69	27	189	44	58	114	162	44	50	144	107	45	44	176	133	36	187	72	69	72	126	91	27	153	304	151	117	20	65	127	112	91	82	58	114	82	55	354	893	540	195	123	105	29	34	64	454	60
LCN10	0	0	9	13	2	61	5	7	7	2	1	2	4	0	18	0	30	4	19	63	2	0	2	5	2	0	16	4	4	1	2	4	9	4	1	1	3	0	4	0	22	6	3	5	0	1	1	5	0
LCN12	51	273	31	13650	23	23	279	290	36	54	37	153	8	41	79	129	71	233	29	70	23	64	46	273	671	103	41	107	61	9	350	24	174	57	22	303	53	58	65	113	1786	235	131	67	138	90	17	562	137
LCN2	4221	33118	132439	82808	3183	434	64897	5849	37123	1399	99816	31123	20429	26039	63985	2092	2582	15450	117545	22746	23883	44132	36208	239642	29249	87848	3314	61809	52036	2047	65854	2353	491542	7542	7755	16671	113503	635166	3753	26970	11100	12195	10571	85915	6213	63364	18674	6746	123916
LCN6	0	1	5	1	6	17	3	0	5	1	0	0	4	2	8	0	2	0	6	22	0	0	0	1	3	0	10	0	3	3	0	5	7	1	0	3	0	1	1	0	3	2	0	2	1	4	2	3	0
LDB3	35	20	91	83	241	279	65	95	92	79	60	134	75	74	223	169	179	130	439	160	1001	97	145	63	261	77	496	130	181	999	41	625	493	198	16	126	20	7	1236	278	122	150	64	106	98	645	1470	608	55
LDLRAD2	9	14	26	80	64	103	11	28	16	78	19	38	3	12	27	19	47	22	56	68	84	62	52	20	35	52	110	41	16	45	50	84	30	27	4	20	7	5	124	29	37	23	36	44	27	40	90	32	14
LDLRAD4	421	451	529	2855	1406	5517	1106	1870	663	1371	348	1200	191	290	849	759	5235	160	768	4691	3108	626	775	530	727	689	2456	2169	1491	2165	809	2769	1039	1902	457	1577	1039	310	1808	905	2374	596	1066	1709	1615	943	2248	927	969
LDLRAD4.AS1	0	2	14	38	3	66	4	7	5	4	1	13	0	4	14	3	63	3	7	17	5	0	13	3	5	4	19	11	2	6	7	9	1	7	0	9	3	0	5	1	10	4	5	12	9	4	9	5	0
LDOC1	85	447	410	486	664	886	228	1078	385	322	111	572	535	167	161	154	900	184	2341	652	692	80	550	269	358	232	1344	489	520	850	164	610	716	483	244	925	156	52	571	587	382	121	3198	174	288	353	1691	318	569
LEFTY2	6	0	54	33	24	6	18	5	2	3	4	14	11	10	25	1	16	2	5	10	15	2	95	13	49	10	250	2	12	12	7	29	112	5	3	14	0	0	35	5	28	2	12	0	17	5	48	1	24
LEPR	161	80	282	373	988	5614	143	1003	572	708	263	581	405	470	204	422	2121	285	732	1298	889	1657	99	213	800	572	1336	1270	575	830	288	1071	356	780	151	646	259	91	1554	266	1976	268	815	862	832	534	1487	290	540
LETR1	22	15	105	32	101	714	44	183	34	98	39	46	25	43	107	64	468	22	70	133	250	8	77	53	70	36	406	22	69	202	13	265	62	78	15	73	21	16	174	15	30	13	43	26	81	38	225	31	40
LGI1	2	0	73	15	4	27	62	50	8	17	70	4	38	61	146	2	19	9	81	36	61	2	26	5	5	12	27	11	91	6	5	16	14	7	0	2	2	7	11	1	51	6	4	15	8	35	53	8	4
LGI2	146	126	254	324	1359	2948	89	212	134	649	127	364	127	76	215	125	3517	159	266	1502	1192	98	154	241	491	682	2052	143	655	1514	157	822	618	495	168	766	122	50	921	277	450	163	2054	82	630	312	1356	883	1088
LGI3	0	1	35	1	20	18	6	1	2	6	3	2	44	2	15	0	8	3	471	4	17	1	9	0	2	7	12	240	34	7	6	6	16	0	3	130	3	1	10	5	97	6	301	15	2	4	57	3	7
LGI4	156	121	52	198	269	429	69	1126	95	130	71	230	54	34	113	219	269	30	178	359	374	84	237	236	200	120	429	186	121	331	70	306	312	180	109	176	39	7	391	169	489	72	61	59	80	288	1112	222	233
LHCGR	0	0	25	1	1	7	8	2	0	3	2	2	0	7	12	0	6	0	11	8	10	0	4	0	27	1	8	8	1	9	3	7	0	3	0	0	0	1	3	2	4	6	2	6	3	20	7	7	0
LHFPL6	654	1106	507	1479	2808	4750	636	4834	574	1655	568	2883	216	551	630	1303	3872	2822	635	1628	2805	775	1771	1659	1310	1669	3992	619	1272	2884	452	3460	2447	1349	810	1853	757	242	2831	2135	1013	445	1698	598	1236	1226	7890	1695	1850
LIMS2	354	1500	405	1254	1066	2267	466	1454	783	443	290	1735	470	413	504	484	2186	732	1934	2039	2849	532	1192	1169	1492	897	4488	469	597	3632	535	1970	3829	823	444	1776	303	240	3624	2449	1002	843	641	742	743	3301	8911	2733	1341
LINC00163	0	0	12	3	2	0	6	1	4	1	1	17	0	1	4	0	0	1	7	0	2	0	11	0	2	0	7	0	0	3	0	10	13	0	1	15	1	2	14	1	5	0	2	0	0	3	23	0	4
LINC00261	120	4	107	412	135	1420	84	1008	2758	249	392	494	289	107	23	71	235	533	427	1567	511	23	1026	230	20	401	535	399	355	602	2207	339	146	1045	89	2509	12	29	169	12	1213	22	8742	1203	29156	4	236	85	515
LINC00402	3	2	16	10	3	254	10	34	15	13	19	24	7	1	15	1	309	1	11	422	23	0	1	11	10	2	9	5	8	70	56	31	1	0	10	3	0	1	10	1	55	2	1	1	13	0	12	13	2
LINC00461	6	1	105	8	0	12	42	22	9	3	18	0	4	30	96	1	1	2	1	36	29	3	7	2	1	14	9	3	14	7	0	5	2	3	0	0	1	4	5	1	13	8	72	0	6	27	12	2	0
LINC00543	65	104	46	1448	12	194	882	192	367	37	324	415	40	98	63	60	177	289	44	160	552	226	523	332	222	511	347	138	95	74	163	289	563	322	389	257	306	12	433	670	787	81	31	558	252	90	190	311	78
LINC00578	104	90	79	258	530	932	28	322	41	310	55	77	15	55	172	146	442	39	104	103	339	43	82	76	313	457	1882	112	203	583	5	324	350	220	39	640	37	13	531	229	368	152	84	15	150	305	484	370	253
LINC00595	8	9	42	8	19	27	16	55	5	25	31	3	3	28	96	2	29	14	16	14	31	5	3	11	2	10	52	2	34	20	7	22	10	5	1	15	0	3	27	6	20	11	12	1	5	30	24	18	6
LINC00628	9	25	11	23	19	41	31	7	16	32	55	29	2	2	25	16	4	11	17	14	28	26	36	15	26	18	27	37	7	4	32	47	24	28	10	6	21	6	12	18	14	8	8	22	5	11	2	17	3
LINC00659	324	115	15	22	145	18	7	36	44	126	152	114	53	72	23	23	33	412	12	4	121	535	66	30	130	13	23	350	39	30	360	10	84	3	17	10	232	59	360	0	90	131	161	147	16	156	49	44	52
LINC00670	0	0	34	6	6	14	14	11	0	5	25	4	0	11	41	9	7	1	0	9	25	1	9	1	2	3	21	1	6	5	1	1	3	3	0	2	0	1	5	0	17	1	3	1	5	4	14	1	1
LINC00682	1	0	9	0	0	1	9	17	0	5	2	0	1	7	13	0	0	2	33	0	5	0	4	0	1	0	1	1	5	5	1	2	1	2	0	0	1	1	2	0	6	1	4	0	0	3	4	0	2
LINC00689	3	5	23	4	12	14	5	25	29	13	8	4	4	7	25	2	28	5	5	15	19	7	13	6	8	1	65	11	22	12	7	10	2	147	1	7	0	0	9	10	31	1	70	22	37	5	26	25	4
LINC00710	1	2	33	0	12	74	46	13	2	11	25	1	0	36	83	2	86	7	16	7	31	0	8	1	0	7	27	1	49	1	1	4	0	3	0	1	0	0	12	0	16	1	5	1	0	10	8	1	0
LINC00856	8	9	42	8	19	27	16	55	5	25	31	3	3	28	96	2	29	14	16	14	31	5	3	11	2	10	52	2	34	20	7	22	10	5	1	15	0	3	27	6	20	11	12	1	5	30	24	18	6
LINC00923	1	2	87	15	13	17	12	75	0	10	15	0	4	10	49	1	5	27	53	19	25	0	0	24	4	7	47	10	24	11	20	20	14	18	4	7	0	0	20	32	647	3	13	2	209	9	2	30	4
LINC00924	8	11	35	15	104	189	21	77	16	32	27	29	12	25	43	69	148	6	21	22	101	0	28	20	13	46	121	7	41	77	2	97	46	32	6	29	14	1	40	22	12	3	35	23	42	8	212	35	26
LINC00958	2	0	55	14	19	22	77	46	5	35	32	550	332	37	34	14	15	3339	587	14	27	23	2	152	0	170	424	228	78	2	8	6	27	1326	2	1623	4	8	1	863	33	0	11	36	5	16	5	34	37
LINC00968	4	16	17	9	146	167	5	28	2	29	2	11	2	4	11	9	38	1	7	8	34	2	3	3	17	18	29	14	25	32	8	36	10	12	5	20	3	0	49	24	15	6	11	6	9	11	47	19	10
LINC01018	3	4	38	16	87	22	17	51	10	11	5	14	7	1	28	6	9	248	23	20	37	8	6	16	9	14	10	7	13	31	10	29	18	1	2	62	5	8	41	13	48	3	133	6	6	31	95	20	14
LINC01082	3	18	17	21	6	107	1	0	32	7	4	10	31	12	3	4	48	0	8	32	33	2	25	11	3	5	61	15	6	41	5	13	2	63	27	16	2	3	15	4	40	1	9	5	7	14	9	5	8
LINC01097	0	0	18	0	0	2	4	0	1	0	3	1	0	0	5	0	0	0	0	3	13	0	2	0	0	0	0	0	0	4	3	0	0	0	0	0	0	3	1	2	18	0	2	0	0	0	0	0	0
LINC01266	1	1	68	14	27	46	12	46	2	11	15	11	3	13	47	13	66	10	26	19	13	7	11	4	6	7	32	5	8	9	0	39	13	5	2	11	0	1	34	8	15	3	2	3	9	14	25	8	11
LINC01354	1	0	13	0	18	56	4	24	0	21	5	5	6	0	11	9	19	1	28	15	30	5	5	4	10	3	28	2	13	28	3	26	10	14	1	5	0	1	27	17	11	3	5	2	3	8	48	16	10
LINC01537	5	3	18	22	50	46	5	2	13	8	3	34	14	7	9	4	26	5	25	20	33	7	23	11	8	4	53	11	11	14	5	11	8	11	2	12	1	1	6	3	15	7	6	11	14	18	20	4	6
LINC01559	615	1424	442	191	624	196	144	2115	2276	242	5828	492	428	90	474	143	136	201	1876	964	416	2213	328	210	515	3135	292	1370	1325	640	2325	3275	637	5245	2276	13	575	41	22	9	225	245	230	1119	1238	601	33	563	298
LINC01581	2	2	35	3	0	11	3	2	0	6	6	0	0	0	11	3	29	4	0	0	13	1	4	0	3	2	7	1	5	9	2	12	1	0	0	1	1	0	5	4	0	1	1	0	1	4	6	3	10
LINC01589	15	9	24	41	13	128	1	30	10	18	10	8	6	63	20	1	118	5	17	15	15	13	30	8	12	28	76	12	11	9	1	38	24	8	23	16	0	2	85	9	23	2	2	184	21	7	33	7	20
LINC01612	62	4	76	108	82	1	24	1	12	489	19	35	15	9	14	19	0	3	2	19	42	45	218	1	561	37	4	3	13	3	8	27	0	72	72	9	14	0	0	196	32	129	28	92	2	210	27	50	0
LINC01625	0	0	30	11	13	22	26	10	0	5	14	3	2	17	78	3	48	3	8	65	25	2	0	0	0	0	10	10	11	5	1	6	1	2	0	0	1	1	9	3	11	1	3	2	1	3	4	1	2
LINC01638	11	14	23	15	27	42	16	110	3	20	6	9	6	13	24	3	52	10	4	17	54	2	10	14	7	21	61	2	10	75	4	31	35	45	7	28	1	2	37	25	19	5	3	1	9	12	63	7	21
LINC01640	4	0	14	1	1	10	13	4	0	2	14	0	0	12	35	1	0	3	2	8	15	1	6	0	0	8	8	9	12	1	6	6	0	0	0	0	0	1	7	1	3	1	3	3	8	0	1	0	1
LINC01671	0	1	21	212	1	5	4	5	13	1	5	128	6	17	21	0	4	32	39	3	3	23	2	3	30	3	6	186	11	8	4	4	442	30	161	20	8	45	31	4320	80	0	7	5	7	29	4	2	72
LINC01778	11	1	5	10	11	7	10	29	6	3	11	13	1	2	9	1	6	4	3	4	23	18	6	20	5	8	16	1	6	19	9	10	19	2	23	0	10	16	21	23	25	4	3	6	0	21	43	19	10
LINC01781	15	2	41	7	41	372	7	54	58	21	7	43	48	13	21	2	690	1	23	618	23	0	13	21	13	5	41	19	54	4	103	62	8	18	7	5	7	26	9	2	12	1	6	6	36	1	36	13	0
LINC01783	0	0	8	11	0	3	3	10	5	0	0	24	3	3	10	15	6	28	4	9	12	2	2	0	11	3	19	2	8	7	0	13	4	1	0	19	3	1	45	143	7	1	63	34	0	3	11	4	0
LINC01797	0	0	11	0	3	24	20	16	0	6	8	1	3	4	17	3	48	0	13	0	11	0	5	0	1	0	22	2	16	0	1	17	3	8	0	5	2	0	14	3	7	1	1	2	0	8	0	1	1
LINC01798	11	1	14	10	20	46	5	8	0	14	15	10	7	7	17	2	69	2	10	14	24	0	12	6	9	13	30	2	6	2	3	28	7	10	1	1	4	3	16	7	10	4	6	5	5	15	13	6	1
LINC01799	0	0	15	0	0	2	0	0	0	1	0	0	1	0	1	0	6	0	4	0	3	0	0	0	6	0	5	0	0	0	0	1	0	0	2	1	0	0	1	0	0	0	0	1	0	3	1	0	3
LINC01902	4	0	38	1	0	9	11	5	0	8	29	0	5	11	50	7	6	15	4	2	34	0	0	1	2	3	7	0	6	3	1	3	2	4	0	4	1	5	3	0	31	0	2	2	0	2	0	0	0
LINC01980	5	0	33	46	1	13	24	16	0	5	17	3	5	15	84	9	0	21	10	2	22	0	1	32	0	6	63	12	9	0	2	3	1	2	1	96	1	0	15	15	537	4	553	7	127	0	0	18	1
LINC01990	0	2	9	5	4	6	6	9	4	2	8	8	2	10	9	3	15	5	1	8	11	1	5	2	4	7	9	2	26	3	1	12	5	3	1	4	0	1	9	3	17	2	7	0	1	3	5	2	4
LINC02082	0	1	15	0	3	4	17	22	0	5	16	2	0	13	35	0	5	1	5	2	20	2	6	1	0	2	9	0	4	0	0	0	1	11	0	2	0	2	2	1	8	0	32	2	0	0	2	0	1
LINC02106	0	2	3	2	0	4	1	2	0	5	0	3	4	1	0	2	8	0	0	7	5	0	6	2	4	1	14	3	1	6	1	2	13	2	0	41	0	0	8	4	2	3	0	0	1	6	15	6	5
LINC02251	0	0	14	50	15	30	40	1	3	2	10	28	0	5	32	0	46	0	0	75	16	0	0	1	0	3	2	0	1	2	5	2	0	0	0	2	1	0	11	1	10	2	1	2	2	2	4	1	0
LINC02268	22	0	10	4	16	7	12	4	0	4	5	193	0	6	19	2	6	1	11	1	25	3	1	2	24	3	11	0	9	10	0	21	11	0	4	0	1	1	8	3	21	5	3	2	0	12	45	6	9
LINC02269	0	0	15	0	1	0	15	11	0	6	14	18	11	7	25	0	1	0	3	2	14	3	1	0	1	14	4	0	8	0	0	4	1	24	0	0	1	0	73	2	13	1	47	1	0	0	3	1	2
LINC02313	19	22	11	28	32	2	132	78	10	17	87	53	9	28	22	5	12	37	3	14	14	24	10	180	13	27	21	10	43	8	19	12	11	100	28	154	76	0	31	21	74	9	20	37	22	18	12	30	24
LINC02345	2	47	33	4	43	35	49	255	0	20	43	14	5	47	82	6	5	5	15	10	61	82	4	25	35	21	11	8	52	21	11	21	13	3	31	8	21	48	17	5	37	56	32	3	32	4	1	56	2
LINC02461	2	0	6	0	9	2	5	0	0	5	1	0	0	1	13	0	75	1	0	3	7	0	0	0	0	2	0	6	2	1	1	2	0	0	0	0	0	0	3	0	3	0	1	0	0	0	24	0	1
LINC02487	1	34	61	409	109	34	173	103	2	39	19	198	102	21	25	36	68	236	1763	3	12	9	3	185	54	61	0	549	522	4	4	19	38	60	15	82	86	1	31	32	184	35	37	29	64	3	23	60	396
LINC02535	107	108	48	240	139	100	92	281	24	551	1905	334	25	3	71	1389	59	29	14	14	45	350	23	461	66	182	33	40	165	89	49	151	19	1460	49	56	1057	0	40	56	1942	107	173	108	258	18	7	199	519
LINC02608	1	1	9	40	2	3	21	28	25	12	18	118	4	43	32	1	6	47	13	10	38	26	42	6	1	3	40	1	25	19	11	12	5	3	4	8	3	5	15	1	11	5	9	12	3	3	3	16	8
LINC02613	2	3	31	7	15	46	56	48	4	9	44	50	5	40	151	3	55	11	45	67	32	0	6	4	8	9	40	5	10	13	4	17	6	10	1	5	4	0	21	6	59	7	8	5	2	15	19	11	3
LINC02731	4	12	46	10	7	75	6	21	6	8	4	9	7	9	38	8	16	10	9	16	16	6	27	7	10	35	46	13	7	20	3	24	18	11	1	8	9	2	153	12	124	7	8	8	3	9	26	7	26
LINC02747	111	390	45	735	117	105	295	359	272	122	182	399	90	47	110	26	171	0	64	118	108	245	35	103	68	4547	29	99	26	14	97	353	305	14457	652	135	632	14	49	190	893	84	21	182	301	28	53	924	3
LINC02817	0	0	23	0	2	3	4	6	0	3	0	0	0	1	6	0	0	1	2	4	3	0	2	3	3	3	4	0	4	1	0	1	0	1	0	1	1	0	0	0	4	0	0	1	0	0	1	0	1
LINC02829	0	2	16	1	20	11	2	17	4	9	0	2	2	1	6	1	2	1	4	6	12	0	3	1	4	5	17	5	6	6	6	9	2	5	6	13	1	1	8	11	0	3	1	3	4	4	15	5	0
LINC02884	38	8	46	93	114	1044	28	120	77	80	91	24	24	7	80	28	749	4	155	122	224	49	29	15	34	33	167	63	113	85	23	197	35	38	7	51	59	11	179	75	99	31	29	51	62	10	289	29	32
LINC02901	22	18	26	49	22	47	45	167	24	18	120	36	10	96	50	16	5	17	11	24	60	101	9	73	41	26	26	18	81	3	55	65	36	46	69	20	32	61	145	41	63	17	21	35	38	20	3	25	40
LIPF	35	197	41665	18	25722	290	14	28	370028	2273	1371	80	192309	2797	24	0	324	45	38	177853	61	3	155	30433	1	2	45939	22146	71374	62	306	546	19	16152	36	17	7	1	199	1	1470	79	235836	254	1	13	1457	0	1
LIPI	0	1	14	18	2	12	9	2	2	1	5	0	7	7	8	1	22	8	60	4	7	3	0	0	0	5	10	10	15	3	0	2	0	0	1	0	0	0	8	1	24	0	9	0	3	0	6	2	3
LIX1	0	0	26	5	3	61	146	17	2	0	20	11	3	16	24	3	22	41	4	62	29	2	1	10	5	4	14	77	9	21	5	9	27	9	1	3	0	7	9	2	14	4	1	2	2	14	31	18	48
LIX1L	639	859	609	1206	2306	4481	587	2534	709	1103	478	1428	404	525	930	4178	4464	1515	1244	4274	3118	705	1628	1525	1506	1534	3771	1684	965	2149	1089	3016	1290	1820	488	1512	447	628	4039	1369	977	579	1653	1204	811	1143	2633	1234	950
LMNTD1	0	0	24	0	0	8	61	2	0	2	21	0	0	13	75	1	0	0	0	1	21	0	1	0	0	8	10	0	21	1	3	1	0	0	0	1	0	1	4	0	7	1	4	75	0	0	3	2	1
LMO1	0	1	13	76	4	1	2	0	1	4	4	3	6	2	13	2	0	1	9	2	42	0	1	5	46	2	14	1	12	146	1	13	9	0	0	0	4	6	59	25	4	11	12	0	0	58	94	63	8
LMO3	41	13	165	358	393	1363	234	285	62	260	77	76	104	69	264	85	1635	26	346	137	719	20	479	96	268	555	742	271	140	347	47	468	296	904	26	112	56	3	820	397	472	109	99	88	119	503	885	328	286
LMOD1	348	672	691	1531	2852	2125	130	1309	867	639	223	2026	623	182	113	1064	3034	94	7806	1972	5886	288	2923	814	3034	1086	8624	1006	1020	7970	341	4643	7141	1682	407	2725	136	60	7470	3907	1331	1393	719	672	903	7452	18288	7125	2431
LOC100128108	3	2	10	11	22	78	6	16	3	16	8	7	6	8	19	1	23	10	4	51	18	5	29	6	7	2	34	3	7	12	6	14	3	7	0	0	5	1	7	12	14	3	0	3	7	4	10	4	2
LOC100288175	33	10	63	140	108	60	26	115	42	108	61	76	55	188	173	583	68	50	431	91	25	971	100	180	237	57	165	214	89	14	266	68	156	42	38	14	54	84	218	199	80	128	360	258	39	58	47	37	158
LOC100420114	2	0	4	8	1	4	1	0	1	3	0	7	0	1	9	1	0	0	3	5	3	0	3	2	2	5	8	11	2	1	1	4	1	3	0	6	0	4	3	1	1	2	1	6	5	0	3	2	2
LOC100421173	0	0	11	1	1	27	15	14	4	8	5	2	0	2	27	0	18	3	5	11	9	5	4	2	4	14	4	6	15	1	8	16	0	0	0	1	1	1	7	0	23	4	0	1	3	0	1	1	0
LOC100422382	0	0	3	4	2	10	9	26	1	3	1	3	0	1	14	2	13	4	11	6	4	1	3	0	2	4	6	4	7	2	1	2	3	0	0	1	1	0	8	0	5	1	4	4	8	1	0	3	1
LOC100506289	0	0	10	2	3	37	3	5	9	5	0	0	4	0	10	1	2	7	5	20	13	0	2	0	0	4	25	3	3	12	0	4	5	18	0	9	0	2	7	3	3	1	0	13	1	1	28	2	1
LOC100507516	71	39	107	79	443	794	64	351	97	183	62	194	107	49	456	558	741	42	1544	153	624	87	258	554	451	115	842	803	419	1088	268	938	332	464	363	226	15	3345	723	244	460	99	145	223	150	397	1033	385	302
LOC100507547	93	51	96	136	254	197	55	168	68	62	86	101	59	72	185	41	393	61	174	155	236	113	258	42	129	125	413	770	56	186	642	175	143	119	56	577	137	37	281	83	82	70	156	71	57	196	395	86	196
LOC100533848	1	1	19	0	3	12	0	11	2	1	0	0	2	0	3	0	17	0	1	2	0	1	0	0	1	1	4	0	1	0	2	3	1	0	1	2	0	1	1	1	0	0	0	0	1	1	4	2	0
LOC101927392	0	0	9	0	2	4	1	9	0	2	5	0	0	0	2	0	13	0	0	9	0	0	0	0	0	0	4	0	2	2	0	0	2	6	0	1	0	0	3	1	0	0	2	0	0	0	3	0	4
LOC101927661	2	5	44	15	29	7	38	15	0	5	32	2	1	14	81	4	17	3	5	4	18	7	4	4	6	7	17	3	26	3	3	11	1	6	1	4	2	0	7	10	15	1	6	3	6	9	10	5	4
LOC101927825	4	0	34	11	19	27	35	38	6	23	24	6	10	22	65	17	34	18	49	25	46	6	12	3	8	17	86	26	48	17	13	29	10	10	1	3	2	17	40	7	70	3	15	8	2	27	45	19	3
LOC101928266	1	0	25	21	2	20	24	35	0	13	39	11	16	34	41	3	26	16	190	3	13	1	41	3	14	8	31	40	21	3	4	16	0	2	0	4	1	0	7	3	51	4	12	3	3	39	17	1	5
LOC101928565	1	1	19	27	3	10	50	61	1	14	34	21	8	30	45	1	5	70	2	5	29	4	10	20	11	18	17	2	24	2	8	11	16	61	0	6	8	0	1	41	95	5	57	36	28	1	0	12	5
LOC101928731	11	1	17	27	30	33	15	15	5	16	15	8	5	13	39	4	26	3	48	19	28	3	23	2	12	16	43	19	12	37	21	20	3	53	0	11	2	5	13	14	4	2	5	7	2	31	57	19	12
LOC101928847	1	0	17	2	11	6	3	4	3	1	3	3	2	6	12	5	3	43	2	7	10	1	2	2	1	2	12	0	1	5	2	11	2	2	0	21	2	0	10	0	6	2	2	3	2	7	13	13	1
LOC101928881	506	78	16	358	26	19	294	35	128	42	148	62	29	56	13	8	27	17	10	64	70	185	57	178	62	64	88	15	47	20	30	41	89	239	118	22	127	2	339	68	25	26	27	75	24	3	60	30	207
LOC101928882	0	1	14	0	38	19	8	1	1	14	8	1	2	2	34	1	20	1	7	0	11	0	2	0	10	4	10	1	12	5	1	6	1	7	1	0	1	0	12	0	5	3	2	0	8	3	8	1	3
LOC101929626	15	0	5	3	1	4	3	0	2	3	4	11	0	1	7	6	0	3	0	7	10	8	0	27	7	3	2	7	4	0	8	4	4	14	7	9	4	10	15	4	25	2	4	9	2	2	1	6	3
LOC101929710	3	3	23	6	7	4	11	5	1	4	7	3	3	6	15	5	9	2	17	7	16	5	10	3	0	4	26	6	9	6	5	7	3	2	1	6	1	0	1	5	9	1	5	2	2	2	7	8	1
LOC102546229	2	0	5	45	0	0	29	30	3	11	8	7	22	4	33	1	0	4	142	2	10	1	1	2	0	189	3	0	33	2	6	0	288	12	0	3	0	0	3	113	14	1	0	1	231	0	0	68	1
LOC102723370	6	6	130	39	393	251	100	262	196	51	76	323	132	191	104	1464	78	4	501	476	272	958	174	20	158	1228	712	206	465	227	1417	336	208	223	13	139	17	41	409	1511	400	25	212	580	86	461	367	144	72
LOC102724050	0	4	9	3	7	4	4	12	3	5	8	8	1	7	15	1	0	2	8	9	12	1	1	2	7	3	8	4	8	4	0	2	0	0	0	8	1	0	11	1	1	4	0	3	1	29	8	13	0
LOC102724488	6	2	9	17	23	184	16	73	6	13	19	110	13	4	131	10	112	3	32	81	78	9	6	256	27	30	32	37	25	19	6	76	17	20	6	11	5	4	61	11	21	7	7	12	3	25	40	24	4
LOC105369203	21	6	64	87	4	44	42	29	1	23	12	2	4	9	44	48	179	53	8	37	64	0	22	7	13	12	107	8	22	73	4	67	39	5	13	27	0	2	74	23	203	8	86	0	7	224	85	35	63
LOC105369685	2	4	6	0	0	0	8	0	0	0	4	2	1	2	2	2	0	0	1	1	4	0	4	6	1	1	3	0	1	11	0	5	2	2	0	4	0	0	4	4	0	3	0	5	0	9	5	0	0
LOC105370854	3	14	40	21	17	55	37	32	18	61	38	35	8	16	45	73	57	15	39	91	109	102	43	3	31	64	39	58	20	22	117	69	26	90	7	5	18	1	75	5	60	38	12	40	81	116	70	102	11
LOC105371967	0	0	17	9	12	8	3	23	0	9	19	5	5	22	33	59	3	7	1	0	29	0	3	170	1	44	5	3	13	11	8	6	25	2	0	0	0	0	2	6	27	32	10	24	11	10	7	28	18
LOC105373958	163	118	20	131	35	14	19	85	16	31	26	182	30	48	77	69	12	147	16	18	37	145	57	92	142	16	49	41	99	12	36	50	118	194	26	21	66	28	241	135	176	50	47	67	20	77	22	44	137
LOC105374618	1	1	84	12	44	121	22	49	4	10	13	4	33	18	78	29	130	4	437	10	37	3	21	5	12	9	50	31	29	17	6	24	6	6	1	9	7	4	21	12	35	9	10	8	7	19	43	8	16
LOC105377590	6	11	73	41	172	116	53	73	10	47	21	65	33	44	53	16	113	27	27	73	41	12	45	29	36	51	47	14	62	17	15	48	26	34	6	8	8	6	46	12	47	38	25	11	14	64	43	23	50
LOC107984273	0	0	10	6	0	9	2	2	1	1	3	4	0	4	12	0	10	3	0	0	6	0	0	0	0	0	1	0	5	0	0	0	0	6	0	0	0	0	0	0	3	0	0	2	0	0	2	0	0
LOC107985177	0	1	25	4	32	5	0	11	4	7	2	4	3	3	10	2	7	1	11	22	52	0	10	2	36	6	11	6	10	23	10	34	16	22	4	88	1	0	46	16	7	8	8	5	3	104	58	57	11
LOC110384692	475	334	167	856	391	1138	301	918	467	394	224	1063	163	157	118	376	1143	93	553	2557	1381	1749	909	139	1988	288	929	616	300	1948	526	4083	1982	500	210	1712	346	907	2841	9	902	328	173	490	777	4855	3104	959	1573
LOC112267871	0	0	8	3	7	13	3	15	34	1	0	20	9	2	24	9	3	83	11	31	30	0	1	4	8	7	63	19	16	7	5	24	10	2	1	107	10	5	119	110	20	3	184	99	1	6	26	11	2
LOC112268292	7	76	149	65	126	367	60	250	119	79	68	75	100	56	62	59	242	16	859	355	243	3	77	15	119	142	254	159	107	88	100	128	104	108	17	43	20	9	111	36	192	35	42	86	123	148	135	94	71
LOC121725015	0	0	14	4	7	8	4	12	0	2	2	1	0	0	7	5	6	0	4	8	3	0	11	4	2	2	6	3	4	1	1	6	0	0	0	6	0	1	3	0	3	0	6	0	0	5	1	2	1
LOC284930	8	6	163	1996	182	16	427	214	0	289	577	0	26	196	263	339	10	536	16	15	102	1550	9	400	451	468	735	387	85	2	28	84	4	2	0	9	3	5	594	209	728	227	245	8	546	417	1	222	48
LOC338694	0	0	11	3	1	12	1	0	0	1	2	0	1	1	8	3	0	3	0	0	0	2	2	0	1	4	2	4	1	0	4	0	0	1	0	1	0	1	1	0	3	0	0	0	2	0	0	2	0
LOC392787	1	1	5	1	1	6	1	2	1	1	1	0	0	0	1	1	0	0	0	0	14	4	1	0	4	0	15	0	0	7	0	1	1	0	0	3	2	0	12	2	1	2	0	0	0	23	7	7	2
LOC401463	8	1	15	8	25	27	2	2	5	2	2	4	5	0	11	1	53	0	4	23	9	1	2	16	4	7	26	5	5	8	1	17	7	4	0	9	1	0	13	2	4	3	0	0	3	5	20	9	8
LOC644135	0	0	61	28	21	44	29	17	4	4	17	13	0	30	62	1	33	5	16	38	28	2	16	5	10	7	69	20	43	4	17	7	6	14	1	10	5	16	27	8	76	2	68	25	10	17	12	7	1
LOC646588	20	0	40	28	55	108	28	18	13	24	9	33	9	8	31	4	70	1	69	119	84	5	55	19	18	7	183	13	31	78	19	130	89	8	1	60	2	0	65	20	104	3	20	12	400	40	127	24	92
LOC729558	1	1	20	8	0	25	5	0	6	3	6	1	0	0	1	0	17	4	14	24	3	4	5	0	1	7	8	12	0	6	16	10	1	13	2	7	4	0	13	5	3	0	1	10	0	3	5	1	1
LONRF2	23	6	109	37	405	626	21	40	171	58	224	264	65	21	44	14	177	58	645	321	274	8	271	14	107	634	498	97	726	351	138	380	261	60	7	64	213	62	304	93	90	40	212	94	64	230	814	251	48
LOXL4	26	116	871	578	160	178	30	152	47	696	37	110	325	15	75	39	180	2988	1212	160	202	29	123	57	87	182	348	300	74	262	56	174	190	47	50	234	30	52	402	374	413	25	167	127	64	318	364	129	232
LPP	3850	7993	6010	30265	18737	22051	10523	17464	5956	17232	23092	15362	7120	5342	19535	18335	27189	9525	30771	33587	60270	21881	34871	7521	30729	23600	77698	29521	13737	18812	22420	50759	24266	28892	7737	11242	12064	3215	53314	13192	19713	13144	10643	28804	12339	36222	41411	21792	9491
LRAT	0	2	127	8	38	11	25	116	5	12	15	99	25	17	37	532	23	5	87	14	51	1	4	1	0	4	13	52	123	5	4	37	59	11	0	545	2	1	172	10	283	1	174	3	6	66	19	9	3
LRCH2	49	81	79	215	370	352	62	399	64	176	67	127	36	72	67	94	279	36	118	174	271	32	115	74	192	115	452	140	225	188	113	257	159	131	56	122	62	18	223	157	222	72	141	82	162	190	301	170	154
LRFN5	3	6	60	11	185	193	34	47	5	91	56	25	7	17	58	7	198	14	77	51	45	4	20	22	15	12	95	52	40	73	19	24	19	53	4	56	7	0	69	25	42	19	40	25	23	19	107	39	33
LRP1B	0	0	124	31	10	21	59	32	1	15	73	4	10	36	153	55	1	13	14	16	52	0	22	3	3	10	17	6	65	5	7	22	5	10	1	8	2	8	28	0	38	2	5	6	5	5	10	1	23
LRRC10B	22	56	27	40	19	103	381	108	21	12	8	118	17	20	36	24	70	40	18	56	99	28	41	32	61	20	107	129	64	178	5	67	100	63	3	3549	300	8	107	63	33	33	88	21	75	167	365	116	60
LRRC2	16	22	37	806	73	579	368	141	85	79	56	248	12	37	112	34	310	567	85	192	117	11	31	413	32	22	131	68	184	61	55	63	39	78	4	74	74	16	74	10	43	25	97	43	59	35	103	71	192
LRRC26	398	165	30	18	9	27	34	76	116	24	180	390	34	93	110	342	99	22	1202	53	64	383	13	4031	175	11	136	30	8	7	201	44	59	92	494	273	1095	38	2	134	13	277	121	336	139	1	153	58	200
LRRC3.DT	0	3	4	1	1	1	4	3	1	1	3	3	5	0	11	2	3	0	1	4	2	2	2	4	2	1	0	1	0	12	14	4	1	2	0	1	0	0	2	1	12	1	0	1	1	3	4	2	3
LRRC4C	25	3	39	20	100	127	30	146	18	43	19	4	11	11	35	16	82	841	12	83	112	7	5	10	15	18	62	8	307	73	4	91	57	62	1	18	1	5	53	21	47	12	21	4	29	15	107	33	31
LRRC56	85	74	60	200	68	179	187	654	116	374	36	215	49	26	1550	1493	150	273	453	358	272	1508	421	336	396	968	119	1055	453	218	1493	259	469	126	59	478	446	49	1143	219	589	153	108	456	160	120	219	250	390
LRRC7	7	14	120	86	80	77	83	68	8	54	161	12	26	126	227	90	285	63	46	57	140	1130	28	45	617	59	65	613	166	15	75	49	15	59	5	13	47	7	74	27	78	50	88	19	30	32	25	23	30
LRRK2	240	110	317	223	1128	2864	230	572	279	721	180	195	506	82	333	489	2023	58	6174	2922	1123	64	146	227	595	402	869	2529	1794	564	520	1046	307	809	197	305	70	57	608	203	506	157	291	213	587	363	529	534	162
LRRN4CL	125	366	131	241	618	810	52	110	132	231	68	284	91	143	86	29	773	9	90	123	206	51	343	145	118	164	1145	160	120	551	67	222	232	214	86	347	69	21	671	581	266	39	155	116	230	391	912	207	313
LRRTM1	0	0	19	1	9	14	19	16	11	8	9	4	9	5	40	5	3	348	31	33	49	1	22	143	4	10	20	6	15	29	8	7	10	7	3	12	0	0	12	1	0	4	19	1	1	29	80	9	108
LRRTM3	0	0	38	0	4	6	4	1	2	0	8	0	1	0	20	49	0	1	4	14	7	0	0	0	0	1	7	0	3	0	0	0	3	1	0	6	3	0	3	1	8	1	5	0	0	2	9	1	0
LRRTM4	1	14	23	1	7	3	15	38	0	12	24	0	1	14	47	0	0	5	1	2	11	21	10	2	8	1	10	0	9	1	1	3	2	1	0	23	0	1	28	3	92	23	18	2	9	5	8	5	3
LSAMP	298	385	464	1203	1319	2583	162	662	348	1677	376	332	212	337	286	83	3289	2084	185	2393	1940	268	483	212	653	1010	2428	397	757	1394	504	1325	305	631	244	1181	298	28	1001	1428	2030	250	528	870	897	317	1494	924	679
LTBP1	1897	2400	2321	4875	9602	7271	1040	5337	3457	3622	2263	2305	1096	1246	1213	2545	7829	874	3666	6722	9817	641	7217	1923	4848	6361	22350	2841	4232	6708	2010	10449	7593	4151	2366	5864	2089	246	12877	7938	10802	1625	3954	1549	4396	5562	15550	5936	5828
LYNX1	39	34	180	151	105	426	48	143	110	92	31	320	133	88	110	56	539	5068	1091	192	269	154	241	222	398	381	534	296	133	728	132	345	594	324	70	664	20	24	810	845	55	34	83	339	102	308	1035	179	582
LYPD2	2	19	1025	22	40	2	13	18	300	14	1	4	996	19	2	1	1	1	14862	64	15	3519	4	3	576	96	5	2125	419	7	38	1	275	21	5807	1	10	1	6	22	102	0	477	532	4	28	21	1	0
LYPD6B	369	574	405	2691	614	135	399	81	2635	661	741	91	287	228	1222	292	437	66	828	1230	1085	516	1165	277	1568	142	318	425	406	19	4703	1051	511	3904	2834	425	840	170	1043	3449	1283	820	5275	2682	46	184	266	6	35
LYPLAL1.DT	2	1	26	4	22	17	46	22	2	11	19	17	4	13	55	9	5	23	20	52	20	5	6	1	9	5	15	1	22	5	5	28	12	12	7	4	1	4	28	19	28	4	9	4	3	12	14	6	2
LYVE1	32	56	80	40	2253	1556	146	95	129	826	54	428	117	42	189	28	84	222	250	309	436	19	39	138	346	78	417	414	765	318	69	215	191	180	39	606	106	28	138	46	67	139	258	77	200	270	326	198	107
MAB21L1	0	8	13	8	18	21	5	36	14	7	0	4	6	3	8	2	33	1	49	35	16	4	4	3	15	7	16	20	6	8	6	13	19	13	1	9	0	0	38	10	10	2	18	8	8	12	53	3	8
MAB21L2	4	1	3	11	1	15	5	2	2	5	1	2	3	0	1	4	5	2	35	19	40	1	16	3	8	9	11	8	7	22	5	6	19	6	0	8	0	2	29	16	2	6	0	2	1	41	21	8	1
MACC1.DT	155	146	52	148	187	66	890	263	146	138	195	426	88	176	67	50	90	186	273	173	254	428	114	188	142	143	150	175	168	20	167	138	272	299	248	1247	102	122	494	99	347	29	157	298	89	24	59	36	190
MAD2L1	1095	2393	368	3426	3194	1219	4963	1880	915	1818	2373	1338	435	985	1504	2668	689	2036	997	1816	3626	4541	258	875	3754	1504	957	2881	2992	427	4248	1191	729	2700	1487	1558	6301	1333	3407	646	2445	3027	2750	2564	3394	2291	380	1653	3933
MAFG.DT	253	517	60	202	209	166	357	398	150	169	209	202	35	109	296	310	158	2005	146	110	219	142	156	268	364	310	302	289	531	152	250	132	363	248	166	636	437	28	1601	965	185	378	179	72	170	180	340	495	857
MAGEA1	0	33	7	61	5	0	0	0	0	1968	1	0	19	766	4	44	13	2	0	0	0	43	0	1	0	13	51	7	1	13	1	0	2	0	0	4	0	0	1	419	0	0	7573	0	5	13	2	13	0
MAGEA11	0	0	18	142	14	0	6	2	0	0	1	0	2	2	5	0	0	1	4	4	2	30	0	0	0	1	59	1	2	0	7	0	3	0	8	15	365	0	3068	12	376	4	1760	0	118	557	0	2	0
MAGEA12	2	86	75	4242	1	3	1	0	1	999	448	0	114	12	0	33	4	3374	578	1	5	2	0	15	0	1578	582	3	0	1	8	1	72	0	11	872	3	2	0	1967	0	0	3	0	0	1106	3	544	0
MAGEA3	0	1749	88	5637	3	14	0	0	2	2415	30	0	319	367	2	346	7	13	859	0	11	5129	0	20	2	3004	1111	9	0	0	34	0	1175	2	16	2107	0	7	6558	3319	2	0	3171	0	22	1066	4	877	5
MAGEA4	0	0	4	432	1	1	3	0	2	2	0	0	1373	18	1	0	40	0	0	0	1	2	1	167	0	6591	4	1	0	0	41	0	0	54	9	2	0	0	5	14605	0	0	3	0	0	29	0	81	0
MAGEA6	1	143	132	4471	3	11	2	0	2	1395	1000	0	199	1116	1	366	13	22	648	0	0	46	0	36	0	2196	926	8	0	0	8	0	33	2	7	1300	0	3	4585	2970	2	0	2540	0	205	954	3	596	0
MAGEE1	31	38	32	66	107	324	154	148	78	56	32	65	39	23	44	50	345	413	132	401	205	14	112	310	86	72	362	73	101	270	45	192	110	176	35	249	17	66	681	61	87	21	367	20	44	105	222	84	166
MAGEE2	0	0	14	1	3	4	1	0	2	2	0	1	3	1	0	0	22	0	3	2	1	0	4	0	4	1	4	0	2	3	0	2	0	1	0	4	0	1	13	2	0	0	1	1	1	0	20	2	2
MAGI2	50	109	306	362	421	353	237	509	84	147	194	224	93	150	543	201	342	195	431	251	486	122	308	69	189	389	553	173	436	246	52	310	245	153	34	432	63	25	402	249	336	104	179	312	145	254	561	239	175
MAGI2.AS3	151	299	347	654	2253	2046	143	1409	180	925	147	327	243	175	317	311	1257	225	962	963	1002	126	624	362	727	553	1843	410	638	649	256	1267	520	505	165	454	197	64	927	358	941	304	473	222	593	605	896	734	525
MAL	34	48	3335	68	857	382	159	92	2543	61	10	63	11092	180	35	19	302	3	79583	1303	100	11	39	145	63	14	44	11444	7629	373	268	113	60	53	56	16	18	43	43	32	72	16	134	61	51	148	247	80	13
MAMDC2	7	7	78	43	341	1567	11	36	254	144	17	159	143	9	17	23	401	142	693	298	216	5	151	24	138	23	352	368	314	719	90	380	174	187	6	60	8	1	309	110	114	45	169	102	72	365	933	333	135
MAN1C1	694	679	332	3508	1556	2645	463	1278	555	967	302	1156	273	569	566	338	2576	145	577	1823	1281	739	1070	642	684	689	3476	606	620	1931	379	2109	1030	564	693	2796	642	241	2112	2218	1945	279	666	404	764	651	2890	1833	1076
MAOB	94	73	637	328	1966	1314	34	415	1072	2264	7585	2568	682	220	44	169	936	17170	1294	1894	1866	609	997	7889	407	278	1186	319	666	1302	1186	728	1477	1167	61	522	568	53	1233	427	2673	118	540	2399	317	1647	2614	752	5096
MAP1A	521	1457	410	1170	1862	8281	1119	2334	613	1944	539	902	265	370	557	615	4591	812	1002	949	2916	573	850	708	2038	1933	4285	1161	1763	4867	1066	2465	2136	1238	630	5721	409	77	2800	3012	1184	849	633	420	732	1748	6644	2384	1848
MAP1B	426	1176	1228	2013	3675	8007	1640	2747	1151	2191	870	2577	1025	1530	1598	2487	3991	1592	3196	2682	7371	1056	2544	1446	4206	1466	15939	2072	2724	4171	1688	6977	4493	2631	564	15121	717	368	6872	2468	1495	1633	1693	1733	2654	2877	11344	2834	3962
MAP3K20	1545	3764	1303	15505	7796	6517	8073	3680	1423	4091	3660	4911	1242	999	7297	3683	6022	17658	3563	2839	6875	3056	3971	4923	8914	10172	7560	2608	10778	6634	3928	7231	4319	4093	1837	2599	4908	792	7638	6173	3905	6220	1679	3386	3320	9062	9100	9860	9274
MAP6	81	93	118	224	402	212	46	307	139	99	43	252	75	21	39	78	314	113	245	398	354	43	267	105	188	105	927	70	125	254	51	423	406	107	105	575	48	40	710	911	276	70	222	75	155	297	996	217	320
MAP7D3	263	324	191	539	1859	800	207	667	320	1159	127	376	126	344	815	373	926	365	847	1353	843	907	420	307	508	331	1692	570	494	816	241	858	413	643	163	1049	822	96	1993	283	628	163	1245	204	2608	1130	831	518	444
MAP9	100	169	231	271	479	915	84	540	252	302	84	901	156	70	112	136	594	1308	369	1054	452	89	344	145	278	194	1006	329	1862	304	201	571	542	1936	67	195	776	149	464	479	1135	103	1604	102	228	811	466	320	215
MAPK10	79	62	370	336	630	1418	135	375	220	548	147	197	148	116	226	97	1425	64	712	1042	481	50	380	138	251	213	1212	252	474	599	168	742	226	261	68	865	63	41	654	435	640	97	195	116	309	318	973	342	498
MAPK10.AS1	0	0	9	0	0	6	7	0	0	3	5	2	0	7	6	1	3	1	4	4	1	1	0	0	0	1	2	0	5	1	0	0	1	0	0	0	0	0	0	0	3	0	0	3	0	3	0	0	2
MAPK4	1	11	61	332	72	89	13	5	22	12	4	416	7	12	38	17	32	8	65	32	186	0	44	6	62	8	193	17	37	269	9	68	142	19	2	1653	3	70	342	56	71	23	8538	303	23	239	509	167	31
MAPT	52	35	79	84	350	195	61	79	45	205	37	90	132	63	118	511	108	189	276	119	187	731	69	102	138	95	459	388	83	356	34	151	136	120	18	117	9	63	722	120	124	46	514	88	39	306	656	261	98
MARK1	15	23	206	5218	477	303	177	885	86	89	90	970	161	75	155	146	392	1439	1151	344	338	33	129	1038	149	99	554	750	761	190	38	260	400	800	26	793	312	34	749	2936	383	56	1115	86	269	472	359	223	233
MAS1L	0	0	3	0	4	6	5	0	1	4	2	1	1	1	4	3	0	0	5	4	0	0	0	0	3	1	4	1	6	1	0	13	2	3	0	1	0	1	0	1	1	0	0	2	0	0	3	1	0
MATN2	89	493	629	640	1230	7817	4084	474	986	4093	119	2860	640	749	281	282	9052	219	1841	8050	6762	1058	1797	814	1306	1486	8448	3151	986	4077	3206	2964	829	2064	160	5160	2346	164	2555	12150	2307	234	2453	8094	5754	530	5933	645	1357
MBNL1.AS1	53	82	79	310	327	566	62	132	59	298	18	147	84	38	100	116	404	18	288	271	784	83	241	76	315	141	976	156	171	379	162	468	485	261	36	143	107	54	661	176	160	329	83	85	235	655	844	470	187
MCAM	1764	3083	1687	3347	6496	8877	7150	4934	2680	2674	3816	15793	763	4732	5654	9023	4188	11006	3813	5818	12690	5992	8234	6745	11044	4107	35375	4511	4272	12832	3923	10738	15536	5428	2488	9704	3751	1543	11882	5047	4678	2382	7114	3108	5450	7751	21080	7786	9355
MCC	104	376	731	810	1792	2701	317	1102	601	1252	418	548	1054	280	465	314	2203	759	7676	2250	1600	272	505	292	1007	951	2729	2047	1567	1365	614	1377	483	622	154	916	393	126	1640	755	1138	321	5685	485	825	883	1524	730	831
MCIDAS	61	69	17	58	84	44	112	101	111	107	193	46	69	44	195	136	26	46	46	37	488	32	162	8	442	516	227	231	36	98	262	180	75	130	287	45	215	9	784	435	94	140	211	43	200	29	107	97	122
MCM10	363	471	170	944	1074	525	890	406	482	496	1273	699	212	501	1523	945	101	1114	296	803	1247	1474	125	621	1334	1635	514	723	1290	410	2105	543	271	929	514	1052	1085	246	1402	363	575	981	919	659	1244	925	157	2465	1491
MCM2	1483	2393	299	1710	1432	1335	3586	1409	1740	2527	4138	1912	597	766	6276	9100	874	4465	584	3722	4553	4307	605	951	3915	4157	1001	3346	3144	2288	4749	3817	1018	1690	2723	3516	3128	559	2706	2541	1990	2703	3216	1859	2633	1405	887	3767	2963
MEF2C	492	532	630	1783	2945	7362	556	2294	1730	1489	499	1348	440	512	1023	1403	6267	544	862	16047	3018	521	1365	1199	1812	868	4738	1170	1696	1976	1271	4030	2052	1540	480	1399	576	578	1707	1785	1603	455	1105	533	1949	2505	2133	1311	1672
MEF2C.AS1	10	1	46	19	46	118	27	33	43	15	33	18	21	21	47	13	113	13	37	262	40	7	22	10	21	13	39	15	21	32	21	43	15	21	9	12	8	3	23	25	29	3	23	6	14	29	49	23	10
MEF2C.AS2	1	3	31	6	2	115	10	3	9	5	7	2	0	7	26	1	103	0	7	266	9	0	13	7	13	8	23	4	19	3	17	33	5	6	2	3	1	1	13	3	2	1	9	1	9	9	2	4	0
MEG3	228	387	349	1149	2627	4207	313	1522	173	3144	105	448	228	279	338	176	4576	213	3875	629	583	359	489	505	773	797	2081	491	933	420	508	889	649	776	77	570	238	71	1173	262	1952	450	507	214	560	1002	601	478	408
MEI4	0	0	31	0	15	3	7	3	20	0	5	3	6	2	12	3	0	1	2	4	7	5	85	0	5	0	3	7	9	0	0	2	2	12	0	3	0	1	4	3	4	2	5	1	0	4	11	6	1
MEIS1	452	452	510	550	1877	1376	245	835	433	837	558	510	762	394	673	523	2132	197	4871	714	1882	191	1083	829	1764	667	2576	847	797	1242	825	1903	808	668	408	1004	151	756	1592	1271	1114	609	716	634	473	1306	2295	923	1075
MEIS1.AS2	1	6	4	4	3	25	9	12	2	5	9	2	7	9	5	1	18	1	27	8	8	0	9	8	11	6	27	3	7	14	9	21	0	1	0	10	0	0	7	7	6	7	0	9	1	6	7	4	2
MELK	1090	1500	387	5381	2154	1058	2085	1262	1155	1901	2175	1317	247	942	2438	2168	397	930	682	1445	2800	3271	386	1437	2341	1239	789	2546	2691	522	2937	1325	779	2047	1181	2155	2838	1040	3946	509	1613	2371	2630	1492	6161	1507	250	3533	1886
MEOX1	29	55	80	57	156	1437	110	42	179	237	50	141	103	86	103	14	460	22	108	585	353	13	35	120	262	31	1001	93	102	1437	101	262	314	183	40	192	105	85	1062	131	108	63	82	124	231	64	792	136	65
MEOX2	22	88	28	75	434	1733	21	198	66	208	8	67	45	7	21	24	427	5	103	203	210	1	26	43	127	44	318	267	57	415	8	340	178	230	11	185	23	0	397	344	52	54	28	19	66	137	910	159	93
MESP2	5	18	13	67	17	48	33	170	18	9	3	189	19	789	41	35	18	32	33	5	42	250	9	16	7	87	31	12	81	13	16	6	89	475	8	76	148	12	68	629	41	5	13	8	124	30	19	397	38
METTL24	8	6	17	18	57	151	14	43	30	29	11	49	12	3	20	31	171	41	36	67	197	6	24	18	71	19	186	22	33	260	10	176	153	30	11	74	9	3	196	201	58	12	33	12	27	132	437	142	111
MFAP4	1603	8428	5743	6148	13424	12864	656	2255	5337	4624	774	5966	3075	763	1005	1134	25667	66	4620	14238	12971	1027	7609	3687	3558	3333	26291	3136	6397	17503	2874	8952	9609	6181	1661	4221	2151	201	13734	11964	15509	1647	3505	2775	6309	6826	29932	6625	13105
MFAP5	402	1822	325	735	4596	14765	162	8146	339	2057	529	400	304	76	343	247	2059	234	664	1131	2603	69	221	1257	1278	1655	4552	146	1442	3745	145	1652	1194	1955	120	1208	233	15	3167	754	2558	328	649	23	2014	1901	4193	1799	1208
MGARP	6	4	3	3	16	16	18	29	1	3	6	5	9	6	10	1	1	1	8	5	7	13	1	2	2	3	18	3	3	8	4	5	11	0	0	3	3	0	11	3	13	6	3	4	7	11	5	0	9
MGAT4C	1	3	123	9	10	16	53	57	3	17	67	2	2	30	112	3	4	6	4	20	51	4	6	0	2	3	33	9	56	9	3	7	6	13	1	3	0	4	6	0	24	5	10	4	5	14	40	9	10
MGP	3723	1550	10105	6096	20443	34603	920	37955	1663	11541	798	7873	2576	3078	1234	4444	58843	2897	2426	5936	19480	640	8896	2964	3915	3442	47929	1276	7239	18486	618	21514	9695	17439	2566	6303	1090	1032	34262	12213	6901	1375	2645	978	9093	5936	65062	5806	18171
MICU3	28	47	97	299	329	567	38	250	60	139	33	69	53	35	41	33	283	35	255	280	156	36	135	90	89	89	298	75	116	90	57	230	89	98	50	87	40	8	122	53	106	41	809	49	96	145	162	89	103
MID2	73	380	451	707	1495	986	696	1324	368	523	126	1434	404	476	221	1274	1272	246	3032	968	1223	1038	332	247	544	411	2820	882	854	1036	695	952	728	720	149	1045	385	542	2696	621	922	214	1019	283	446	603	1315	730	527
MIR1.1HG	0	1	5	0	0	1	2	1	0	0	0	0	0	1	7	1	0	14	2	1	2	0	3	0	0	1	1	1	1	0	1	2	0	1	0	0	4	1	1	0	2	2	0	1	0	1	3	1	1
MIR100HG	201	338	700	609	2474	1582	128	1598	154	1036	123	537	298	226	264	209	2015	315	764	473	1048	24	703	332	544	459	2401	280	641	1459	159	1472	883	380	201	681	110	41	1735	882	857	249	323	141	686	1438	2758	841	1082
MIR145	0	1	4	10	36	27	2	13	2	38	6	6	12	13	0	5	32	1	64	5	16	1	36	3	31	14	35	13	5	10	4	61	14	5	0	5	0	0	39	5	43	20	7	5	16	39	13	16	10
MIR200CHG	109	111	51	157	36	55	199	234	60	107	121	296	71	81	260	154	132	21	346	40	62	361	109	115	132	74	101	133	84	16	202	70	144	899	62	82	504	172	31	41	122	52	180	85	92	103	30	42	20
MIR378H	0	0	2	13	1	21	9	14	0	1	10	0	0	1	4	3	3	2	19	10	3	2	3	0	1	12	9	6	8	1	2	5	1	0	0	9	0	0	7	1	11	2	0	15	3	5	3	5	4
MIR4269	0	1	0	7	1	1	1	4	0	1	0	2	0	0	2	0	1	1	1	6	5	0	2	0	0	3	2	0	0	0	0	8	1	0	0	0	0	0	3	2	0	0	0	1	1	6	1	4	2
MIR4319	0	0	0	1	0	9	0	0	1	0	0	0	0	1	0	0	5	0	2	14	0	0	1	0	0	0	0	0	1	1	0	0	0	0	0	0	0	0	1	0	0	0	2	0	1	0	0	0	0
MIR4500HG	0	1	60	61	3	19	108	23	0	78	106	2	15	40	110	84	6	10	149	3	50	178	2	1	2	6	17	2	40	2	5	63	7	4	2	36	0	2	233	19	28	219	186	1	0	2	12	9	0
MIR4506	0	0	2	0	0	2	0	2	3	0	0	0	0	0	0	0	1	0	1	2	2	0	0	0	2	1	0	0	5	0	6	2	0	0	1	2	0	0	4	0	6	0	0	1	0	0	0	0	2
MIR4653	100	47	6	18	30	6	21	9	21	91	45	16	6	22	62	34	5	15	9	1	42	63	29	16	11	67	23	22	24	13	48	15	18	135	13	8	15	0	24	19	11	11	16	57	17	18	16	41	35
MIR4786	1	0	1	8	3	5	7	0	0	0	1	1	0	0	1	4	1	2	3	1	2	6	5	0	0	2	2	5	0	0	6	3	1	4	0	0	1	0	4	2	4	3	0	1	1	1	2	1	2
MIR497HG	1	1	0	11	3	25	1	2	6	2	0	12	2	4	10	2	61	5	3	11	6	0	8	3	7	3	48	5	1	21	1	18	6	9	3	16	2	1	13	9	1	3	1	2	2	3	43	5	17
MIR5008	0	0	1	0	0	0	0	0	0	3	0	0	0	0	0	1	0	0	7	0	0	0	0	0	2	0	0	0	0	1	0	2	0	0	0	0	0	0	1	0	4	0	0	5	1	0	2	0	0
MIR5190	0	0	1	20	7	40	1	5	4	8	1	5	0	2	4	3	35	0	3	4	4	1	5	1	0	7	7	2	1	0	2	7	1	5	0	1	4	0	0	2	1	0	3	1	1	9	5	0	0
MIR604	3	1	2	8	3	9	3	1	0	4	3	0	0	4	9	0	6	3	5	2	1	0	8	1	0	24	11	0	9	0	5	2	0	5	0	0	0	1	3	3	5	0	2	4	0	1	3	3	0
MIR938	0	0	11	8	1	8	3	6	0	3	3	3	2	1	1	0	19	0	11	1	3	1	4	0	2	10	4	2	3	1	0	10	1	6	0	2	0	0	3	1	17	1	0	6	2	3	2	0	0
MIR99AHG	78	86	377	392	410	815	155	445	43	354	171	130	281	162	227	76	1908	295	1069	147	329	15	268	39	113	192	1422	110	299	209	19	485	136	197	42	134	45	13	495	431	586	51	83	62	135	231	455	157	264
MITF	416	582	374	497	1837	2517	151	1257	839	1071	287	258	145	177	310	1377	1548	268	1024	919	1561	2669	1250	306	1139	770	1638	533	674	964	1743	1757	574	1179	710	695	193	89	2630	537	502	332	1080	937	542	992	1488	732	341
MKX	12	61	59	54	241	312	60	82	16	97	23	39	24	11	52	48	100	1245	28	37	318	85	41	1153	143	38	189	26	2741	311	31	180	181	78	30	108	29	5	1266	298	34	37	168	4	127	181	410	133	284
MLNR	6	0	5	1	1	6	8	3	5	5	1	2	0	1	5	0	4	1	2	13	23	1	1	6	22	3	8	0	54	71	5	12	6	3	1	9	0	1	6	8	6	4	66	1	0	34	130	38	1
MME	91	1404	440	179	2731	304	3439	202	199	391	464	2466	57	571	336	27	548	11877	387	1922	182	777	272	3932	452	102	1163	637	17109	33	267	599	85	3410	148	547	969	79	61	2381	666	403	710	201	580	269	62	853	4787
MMP1	50632	15411	1974	532	43076	37	15767	374	4199	15184	8699	2726	252	10863	1636	50	541	1819	271	676	1086	3526	17015	657	9849	9472	24103	5882	10864	2358	10666	10499	711	375	8320	12382	7059	1605	2038	781	1237	19818	3195	1161	4372	1917	574	5784	649
MMP12	205	10418	449	682	16198	610	8623	13871	541	371	4182	1191	85	935	2189	458	104	187	76	1316	434	10367	654	2320	11365	2853	890	5924	6063	942	3630	381	45	437	7227	2671	5581	8773	101	41	3780	9130	4261	360	6938	838	20	4451	1869
MMP3	25	3141	1304	40	3708	3	22990	13	3000	150	807	228	149	8094	519	13	67	76	152	78	154	244	33	203	919	78	24898	3319	700	93	835	50	78	73	54	2365	4761	1117	52	118	357	47	3456	296	2816	140	39	362	101
MMRN1	25	43	177	39	1035	1307	66	225	511	562	71	394	432	22	145	77	312	46	784	2111	560	46	37	131	580	53	1608	1364	1228	1640	321	418	180	590	51	889	42	9	565	34	216	225	668	286	668	233	756	281	287
MN1	269	565	331	4790	1524	1750	306	1482	253	525	178	775	265	132	267	415	4639	1435	1919	738	2467	301	920	249	934	2178	3525	542	504	1560	172	2305	844	700	222	1697	85	23	3700	2255	3529	314	263	154	545	914	5951	1035	1150
MNX1	1046	1151	118	1058	212	292	2417	366	148	320	1672	302	95	63	604	1010	612	856	168	111	722	1069	494	621	844	1375	152	1013	226	201	902	714	868	155	870	250	1428	352	745	539	281	505	480	455	375	173	133	1094	957
MOGAT3	241	1871	26	1752	232	129	1821	725	53	1048	607	726	13	205	127	60	391	32	51	91	657	774	112	1001	50	378	25	204	249	12	140	88	240	978	120	151	1479	1	169	936	1620	273	35	556	466	70	41	1255	26
MORN5	3	1	3	6	5	0	6	10	0	6	2	6	0	4	7	1	0	2	2	0	64	3	5	0	31	0	9	1	80	57	8	13	44	2	2	2	0	0	70	18	41	17	4	9	8	119	178	56	13
MOXD1	379	508	689	1581	2427	2052	128	2248	289	1701	258	590	583	139	293	271	3019	13	1352	1448	1571	334	825	353	747	1760	1663	545	781	3405	288	2211	588	319	297	1718	157	86	2590	2694	1927	181	949	210	1283	616	3452	948	1176
MPDZ	138	284	300	544	2105	2266	218	1347	260	916	243	489	163	224	418	602	1761	216	798	816	1701	208	497	266	960	566	3178	464	950	1407	315	1665	928	565	155	756	202	106	1555	744	901	358	1310	378	902	855	1811	786	763
MPP2	182	102	63	466	293	178	104	62	40	115	1109	120	47	116	87	76	237	128	194	133	199	330	98	42	111	178	336	109	45	293	70	304	153	82	218	977	26	41	1677	415	198	50	929	36	70	335	475	205	132
MPP7	603	875	788	3597	1459	620	1132	1430	554	1417	1880	2210	1254	327	726	1895	888	3249	7255	840	4530	1582	309	5251	1449	505	1440	2855	4778	1619	813	2085	879	2635	1299	381	1505	66	6278	1047	1123	1279	1012	281	1897	1432	1467	8672	1797
MPPED2	30	16	100	62	73	95	78	77	14	53	54	394	75	57	91	46	82	60	1038	44	211	21	41	36	46	39	142	160	120	66	11	133	132	34	28	105	35	20	57	73	27	18	60	65	41	36	102	53	69
MPPED2.AS1	0	0	14	1	0	3	10	0	0	0	6	0	2	1	18	1	5	2	20	0	10	0	3	0	2	4	0	2	2	3	1	3	1	0	0	2	0	0	3	6	0	1	3	0	0	0	1	3	1
MRAS	343	878	294	583	1578	2204	253	1605	528	1357	269	580	170	300	685	1295	1627	504	661	894	1697	541	380	475	1258	959	2190	501	670	1849	553	1676	913	626	533	2201	264	251	3190	1956	648	582	1129	205	578	819	2120	1327	1570
MRGPRD	0	0	6	0	0	4	1	0	1	6	3	2	0	2	22	3	4	2	2	3	11	2	0	0	4	0	2	2	1	4	3	5	1	0	0	2	0	0	4	1	15	2	3	0	4	3	6	2	0
MRGPRE	3	3	28	3	6	15	0	1	0	0	4	0	7	2	22	14	5	821	24	0	12	1	3	3	8	11	18	20	11	9	0	7	11	9	1	11	0	0	105	1	12	1	16	5	4	11	29	3	87
MRGPRF	135	875	174	345	875	1104	109	342	440	323	119	481	103	51	101	118	1033	59	448	398	1452	186	484	359	786	579	2257	289	197	2603	223	962	1426	276	280	1201	147	27	1960	1647	338	355	267	106	281	1730	5447	1569	908
MRGPRF.AS1	2	3	13	6	9	12	1	5	1	5	2	1	0	1	26	0	14	1	3	2	8	0	10	2	7	5	13	2	3	7	2	3	5	0	3	4	1	1	7	1	9	1	3	2	2	7	8	6	3
MROH2B	0	0	62	0	5	63	35	13	1	10	30	5	0	46	74	0	20	1	1	1	37	0	2	0	6	4	26	1	20	3	3	9	1	3	0	52	0	0	10	1	17	1	8066	2	1	5	1	0	1
MS4A1	83	37	1037	315	671	16898	193	254	1889	907	185	638	505	55	135	120	17504	2	1088	54550	555	8	158	610	502	89	779	1080	781	2692	1839	1123	113	93	58	217	86	418	182	12	282	37	122	221	974	1	899	613	11
MS4A2	24	34	184	311	190	170	70	324	140	131	95	74	96	90	153	19	389	14	58	438	323	2	833	12	238	164	1070	79	104	105	94	735	21	116	75	112	25	72	570	79	210	13	66	81	182	229	119	132	127
MS4A4E	14	3	12	44	36	296	4	33	8	66	5	25	17	1	15	21	208	15	39	87	54	2	30	51	26	11	118	45	34	27	28	79	29	38	21	16	6	11	71	2	232	13	9	28	45	5	19	26	6
MSMB	2176	4	1519	3	202	324	17	115	3185	227	199	46	215	10	15	2	20	1	22458	138	352	606	3610	357	124	38	2008	1673	376	5710	16000	30	2108	1005	2812	1302	63	20748	1308	1	8	30	14042	14	3422	76	39	7	2
MSRB3	243	1174	495	1359	4085	2566	384	2640	413	1281	311	1047	414	308	431	825	2557	941	2595	1057	4257	449	1272	589	1929	1623	6160	572	1230	3448	313	3122	2868	1233	437	1732	395	80	5218	1811	1673	1013	1095	542	1492	3082	5745	3150	2086
MTCL1	639	1174	362	344	753	438	262	4064	479	558	1955	1020	574	1117	1788	1817	676	4075	1572	677	5463	1299	1959	772	4685	1619	2317	483	541	1731	2603	2788	1870	1601	756	1645	940	504	1927	1057	1659	2100	4072	1960	2248	1388	2309	1478	1422
MTCYBP21	0	0	4	10	3	9	7	5	1	9	9	1	0	5	13	2	8	3	6	0	7	8	10	0	2	12	1	3	11	2	5	4	0	15	0	0	0	0	5	0	25	0	3	1	7	3	0	3	2
MTDHP3	0	0	3	0	3	1	3	0	0	0	0	0	0	1	1	3	0	0	2	0	0	0	0	0	0	2	1	0	4	3	0	3	0	0	0	0	0	0	0	6	3	0	8	1	0	4	4	2	1
MTFP1	35	121	10	24	17	24	29	19	99	46	57	85	17	39	45	93	23	86	45	73	92	137	40	102	55	57	33	49	12	84	66	40	69	29	81	76	73	20	49	132	12	61	21	34	30	17	66	91	94
MTFR2	166	318	64	1761	560	327	694	669	290	461	477	353	54	530	900	584	85	260	166	351	674	639	52	583	673	368	237	536	696	129	624	345	174	357	267	303	1214	259	1703	237	629	620	509	408	4248	430	57	520	514
MTND5P1	2	0	12	19	4	7	0	3	0	3	3	4	0	3	6	4	18	1	2	1	1	14	2	0	3	7	5	13	0	3	8	10	3	8	0	0	0	0	1	1	17	4	0	1	17	5	7	4	3
MTND6P21	0	0	0	4	0	3	2	2	4	0	1	0	0	2	2	0	1	0	1	0	2	0	5	0	0	3	1	1	1	0	6	4	0	18	0	0	0	0	1	0	4	2	0	0	1	0	0	1	0
MTNR1A	1	3	9	45	6	0	18	5	2	0	0	4	3	5	108	170	2	3	6	14	3	4	30	2	65	461	1	149	23	1	24	0	11	59	0	22	41	2	4	26	84	2	168	21	8	11	4	0	3
MTSS2	1373	1079	465	631	694	617	1257	708	529	625	2258	2125	870	469	613	1441	1273	5581	2404	822	1679	2602	693	812	1359	3427	1836	2840	1063	1594	1723	1754	1004	683	1320	2021	1338	297	2532	2171	672	201	951	1367	412	1015	3617	1463	5330
MTTP	3	510	17	314	6	9	4299	73	162	493	29	179	8	32	41	16	69	8	195	125	99	14	2	5	24	3	53	5	163	84	54	40	20	2751	2	14	425	0	642	11	10960	6	386	12	744	47	91	1114	8
MTURN	220	554	250	658	1356	1381	1430	487	918	1924	288	1264	480	124	739	1903	970	1997	2249	1258	968	1340	629	1058	792	1315	1531	1501	1322	658	1395	1028	641	1414	153	1100	760	74	1891	404	956	970	1485	3801	1152	847	2224	1051	1362
MTUS2	5	2	50	222	30	73	72	28	22	9	41	10	12	21	64	11	6	6	69	69	31	10	3	4	16	13	28	20	27	24	31	21	54	11	3	675	5	7	24	10	54	3	155	52	18	13	69	14	13
MUC13	8192	24372	3866	71927	14182	16082	18031	21726	15583	24053	12098	20698	3278	21213	51892	51244	5188	14158	11860	3764	12979	172953	5466	2237	78502	38322	5482	17418	55529	4272	148247	30169	46319	35937	7773	40189	64291	3828	21616	10838	40795	28368	71020	278734	107592	32652	7454	16474	2136
MUC21	0	0	3661	6	579	2	142	28	7	0	5	4	13479	259	39	0	1	0	104815	16	7	0	3	0	1	8	5	24765	9635	0	3	2	31	0	1	2	0	0	6	0	5	0	43	161	0	4	0	0	0
MUCL1	9	0	29	0	6	5	158	1	0	0	8	4	3	2	28	0	0	1	8	0	13	2	0	1	1	2	0	18	9	0	5	0	0	10	9	22	4	7	26	0	86	1	11	1	35	1	0	1	1
MUSK	12	2	120	30	74	1443	86	10	106	113	54	51	82	43	169	9	1729	4	106	897	222	5	43	28	67	9	406	5365	145	311	107	325	8	132	12	62	2	2	220	46	519	6	69	78	115	15	260	59	34
MXRA7	799	4068	1339	2054	4198	5248	1065	5858	1741	2460	729	2675	1210	1035	2032	6127	5785	15306	3695	4657	6474	644	3279	3530	2331	3571	10592	2106	2502	8950	1740	4808	6101	1797	1253	4791	1539	1586	15127	5474	3384	2750	4736	1957	2854	5740	11834	4381	6834
MYBL2	1189	3865	686	11646	3893	4258	11569	7653	5160	4466	13078	9422	796	9533	10876	4619	932	7332	1858	12314	6338	5777	1466	6889	3352	7362	4129	4675	2761	2520	17796	5351	11650	11610	6251	8767	4710	2585	14948	3843	7681	5382	3067	4943	4865	6938	2406	16447	10338
MYEF2	23	7	153	147	128	639	313	164	200	118	44	360	37	35	73	77	787	5255	361	1182	232	46	733	106	165	42	444	191	1089	194	208	332	158	155	25	877	17	97	309	53	479	62	999	48	130	136	241	153	763
MYH11	2062	3620	7881	12420	35302	23249	1234	2250	7541	5887	2236	25904	8570	2049	1114	12845	21092	664	109266	19785	156244	2070	31135	6206	55583	7030	107455	8842	12179	170684	3665	86712	100869	11506	3162	30935	1031	173	129001	59923	16658	23930	6964	6827	10168	162473	366845	146103	24338
MYH2	1	0	39	3	9	1	14	3	0	1	21	1	1	4	21	0	16	0	2	1	3	0	0	1	0	5	12	0	13	1	3	1	0	0	0	0	1	1	8	4	6	1	4	0	1	0	8	0	4
MYL9	5455	19906	4553	12517	29415	10819	3475	30158	5406	8913	2255	24580	7111	3448	2385	6150	15999	5634	23749	7735	36886	4337	12996	15828	20960	12393	49849	6376	8235	72317	2326	22693	56787	11831	8672	24084	3345	1504	55758	49135	18722	9457	11338	2304	10054	58478	144339	48305	21099
MYLK	1598	4108	2350	6435	16762	5572	1740	8179	2173	3945	2507	7396	1617	1362	2312	6420	15956	1439	12400	5668	38734	2699	6623	4124	15785	6504	33312	3016	6750	33336	1908	24951	26394	3634	2551	9318	1675	384	36169	16546	10619	5448	5282	2187	6832	30305	66771	23501	12670
MYLK.AS2	0	0	5	0	0	2	1	0	0	0	1	1	0	1	0	0	2	1	0	2	0	0	4	0	2	5	0	1	1	2	1	0	0	0	0	0	0	0	2	0	0	1	2	0	0	0	4	1	0
MYLKP1	1	0	6	2	3	4	5	7	0	9	5	0	1	9	7	0	1	1	2	0	12	2	1	0	6	2	13	2	6	11	0	2	2	1	0	1	1	1	3	5	8	0	1	0	2	3	13	1	3
MYOC	2	0	18	15	164	1866	17	5	6	37	6	216	83	15	32	16	149	2	58	20	28	0	85	3	53	4	35	1	422	85	0	153	232	23	0	15	0	0	47	22	204	12	3	5	8	46	781	195	302
MYOCD	108	116	226	526	523	541	105	81	376	174	180	273	184	115	104	360	1337	30	816	827	1417	120	680	138	1119	79	3033	180	520	1488	313	1014	756	495	145	304	70	23	1538	580	1369	451	327	253	485	1451	3588	1522	568
MYOCD.AS1	0	0	15	1	0	1	4	1	0	0	4	0	0	1	20	0	3	0	1	4	5	1	7	0	1	2	6	0	0	1	2	0	0	1	0	1	0	0	1	1	0	0	0	1	0	0	2	0	0
MYOM1	37	14	69	180	219	1039	87	302	77	450	58	445	190	122	267	145	363	34	453	313	1087	155	200	52	206	481	344	125	337	267	400	445	494	194	42	905	28	3	285	460	1801	150	187	1217	269	469	662	346	93
MYOZ2	6	0	17	2	7	14	1	14	2	4	1	32	6	0	4	3	14	0	3	17	15	1	2	0	3	3	19	3	8	7	2	19	8	3	8	0	0	4	7	6	15	3	0	9	7	3	15	1	3
MYOZ3	19	4	35	22	11	328	83	61	16	51	28	14	3	63	109	7	198	48	14	45	63	1	28	6	30	21	73	6	29	124	15	86	52	30	0	138	14	1	77	101	60	9	130	18	19	16	168	21	47
MYRIP	3	7	76	111	102	401	37	136	538	45	17	119	86	17	63	18	532	1020	224	1283	126	470	48	30	70	25	630	225	243	269	144	142	128	184	4	339	69	12	455	14	66	25	513	165	250	37	355	51	500
NACAD	17	151	55	89	121	349	26	142	92	55	37	121	60	45	83	46	272	554	186	184	235	13	358	50	141	154	465	47	38	379	69	201	335	74	48	983	27	9	723	327	117	75	809	113	58	217	808	304	316
NACC2	2565	1801	440	1396	1545	1909	2451	1206	2446	2394	3702	2390	625	1121	2100	4703	2540	2306	2364	1495	4195	4699	1217	1536	4629	1710	4739	4173	1305	3411	2426	4867	2969	1641	2425	3108	1976	1012	6509	2508	2433	1743	2230	1861	2272	2730	6987	4152	2558
NAP1L2	10	1	21	34	44	215	3	93	48	29	2	31	69	13	8	23	84	2	129	179	106	2	35	28	52	14	97	32	92	111	17	65	47	184	5	17	5	3	166	35	59	7	708	8	29	68	115	50	19
NAP1L3	18	84	21	88	183	393	26	208	23	118	23	33	15	25	49	38	317	20	40	176	155	13	49	36	101	90	272	32	64	214	17	148	114	73	21	116	28	8	231	133	134	29	270	31	59	101	318	108	141
NAP1L6P	0	0	5	4	8	15	10	29	3	1	22	3	1	6	7	3	3	1	1	7	15	1	2	5	1	2	15	3	21	9	1	6	17	2	0	3	0	0	61	31	6	2	3	0	0	17	10	4	6
NAV3	64	56	130	169	457	526	84	261	27	357	62	56	37	32	145	116	1438	86	52	95	1210	22	118	35	112	123	736	22	141	284	8	320	74	119	81	145	12	6	482	167	274	27	127	39	170	88	404	79	162
NBEA	33	22	240	1014	710	711	143	157	301	136	86	719	126	50	146	82	891	77	745	915	674	29	193	304	237	255	922	145	384	567	214	599	296	510	39	894	12	14	1019	267	479	82	1087	770	426	331	750	378	157
NCAM1	106	27	113	68	246	683	94	365	329	143	168	156	101	53	140	110	206	11652	259	497	628	109	87	63	404	70	418	185	490	841	200	577	504	102	130	3190	55	24	715	329	216	139	475	148	224	702	2419	627	911
NCAM2	21	141	93	74	253	137	32	376	5	103	41	17	15	7	76	46	89	56	24	102	178	24	23	54	200	370	111	17	72	132	5	224	75	87	29	74	25	4	123	41	54	98	851	4	44	158	204	259	78
NCAPD2P1	2	6	14	227	11	12	63	74	10	16	6	0	5	4	11	22	2	1	3	4	10	4	3	1	72	65	5	35	27	2	9	4	7	19	4	12	8	5	4	17	264	227	7	9	7	4	10	26	2
NCAPG	346	1039	290	2152	2142	1049	1834	1154	968	1446	1934	990	308	679	1496	1475	260	1245	583	2202	1927	3744	171	1907	1876	1011	764	1947	1063	511	2932	944	621	1440	877	2358	3875	635	1211	725	1604	2153	2386	1056	1404	1084	177	1683	1011
NCAPH	901	1730	249	2664	1430	794	2802	1599	1119	1611	2753	1397	313	791	2458	2441	429	1877	490	1968	2270	3345	179	1781	2334	1833	857	1808	1764	758	2408	1327	822	1718	1358	1453	2451	481	2245	941	1860	2023	2715	940	2296	881	308	3139	2536
NCS1	406	1988	386	734	2036	1710	809	1397	496	756	196	1629	400	615	1272	2580	1816	2331	2396	696	1965	1712	736	1652	2469	1174	3318	2081	1011	3758	827	2384	2522	392	315	7930	832	846	4513	2394	1597	941	1291	166	727	2894	6468	5696	2997
NDC80	334	624	166	2506	1208	995	924	2171	654	1038	997	725	153	921	3091	1036	325	410	544	1215	1564	2192	351	1221	1502	1068	583	994	1002	560	1921	724	990	833	797	1037	1645	477	596	821	3849	2157	1646	862	1203	1641	262	1820	1016
NDN	287	1106	365	866	1413	1584	276	1381	362	640	196	2700	330	220	188	282	1679	180	868	1057	1082	183	692	565	763	734	2288	373	657	1863	264	1185	1055	595	412	1263	278	112	1360	1509	671	255	320	270	393	880	2707	778	967
NDNF	29	237	238	1705	205	99	106	277	406	62	40	480	185	73	12	34	86	8	208	173	128	515	456	42	147	1375	510	336	306	153	142	176	236	91	11	5486	35	3	111	1162	492	39	556	372	160	225	322	159	46
NDST4	0	0	32	1	5	5	31	10	11	13	18	2	7	32	29	0	0	42	0	15	24	0	0	3	0	3	39	10	23	2	25	3	0	21	0	1	0	0	4	2	34	0	25	49	8	3	3	3	0
NECAB1	11	36	81	1183	133	205	51	121	26	35	61	89	47	47	66	18	75	31	133	123	217	11	96	49	113	35	174	64	356	80	27	141	112	82	6	42	24	10	179	80	61	50	100	22	80	313	171	89	62
NEFL	0	1	29	4	28	65	25	20	14	7	13	35	34	0	31	0	18	1	28	10	79	6	16	5	7	34	19	99	36	30	1	31	36	1	1	11	2	1	34	14	52	18	64	0	0	8	216	7	14
NEFM	2	4	53	6	33	33	18	19	48	14	16	10	17	28	16	7	25	5	21	32	26	7	13	5	8	12	102	9	5	14	6	7	45	12	7	4	3	5	87	1	5	4	12	2	3	14	37	11	4
NEGR1	90	288	207	607	856	1829	52	456	293	318	122	297	209	191	207	107	1998	135	613	1065	1341	142	576	110	593	204	1729	445	395	728	392	813	466	706	63	678	83	17	1572	584	1194	191	595	504	511	864	1610	711	585
NEIL3	67	138	51	585	428	207	483	145	139	253	282	406	57	134	164	162	150	246	126	461	407	439	42	307	436	152	161	304	466	83	322	147	135	355	102	420	588	110	371	161	335	304	518	242	345	297	48	227	238
NEK2	644	1252	295	2180	1025	526	3831	1453	443	913	1916	2752	209	767	1901	1629	348	1765	459	730	1972	3972	178	1906	1883	1534	972	1824	1944	597	1566	1442	749	2428	696	2166	4181	190	3337	1326	2679	1587	5621	929	1669	1868	299	2117	1525
NEURL3	234	143	42	492	29	51	696	467	30	31	147	2368	17	56	65	193	83	202	74	33	62	290	88	4027	106	944	69	2247	375	269	27	617	556	600	168	61	136	226	141	3049	231	113	18	26	60	43	217	1041	844
NEXMIF	1	9	40	14	93	108	18	30	58	9	8	34	45	2	14	7	136	4	127	173	101	5	21	6	41	21	94	53	349	55	31	106	61	12	7	23	3	24	79	10	45	4	33	3	45	69	117	49	27
NEXN	418	1743	375	2695	2278	2510	279	2580	298	595	260	1143	413	334	401	1026	4139	126	1764	1184	3024	338	1205	870	1899	1003	6277	880	775	1707	782	2594	2748	2160	1160	804	453	146	4776	1489	1160	1715	568	527	827	3528	3178	1855	1115
NFASC	520	149	503	2554	718	5831	296	720	396	566	257	3297	472	243	366	890	5032	132	3401	3468	2903	288	1334	343	926	303	2831	647	825	3734	674	2494	1547	625	862	7807	194	91	2592	436	2824	719	914	236	1222	1040	3903	1106	436
NFATC4	141	744	236	999	1101	1304	529	760	294	591	157	1045	232	317	230	183	1794	334	964	578	651	347	788	337	666	2691	1513	1086	342	973	645	668	840	490	170	1593	343	53	2118	1049	461	337	1894	516	512	867	2988	1010	879
NFIA	1414	1698	1848	8206	3628	19199	3544	3510	1992	3216	4169	5289	2556	1703	9689	4977	12602	3372	8788	8392	7858	1528	5492	3931	3942	6036	14051	6423	4362	4183	4467	9045	1855	10731	2328	2690	5157	646	11278	5719	2694	3129	1582	5430	4600	6798	7602	3015	3498
NGB	0	0	3	2	0	1	0	3	0	0	2	0	1	1	9	1	0	62	0	0	2	0	0	0	2	0	2	0	0	2	0	1	6	0	1	9	0	0	8	1	2	0	2	0	0	1	41	1	0
NGFR	9	25	132	17	380	1448	32	449	224	87	22	246	223	28	28	58	739	827	703	1845	324	4	31	77	146	28	471	350	126	805	48	2228	555	146	13	363	10	4	966	111	111	78	302	49	65	140	7646	121	260
NHSL2	116	431	244	287	1294	2592	343	985	336	1047	223	1003	208	206	611	461	2488	310	544	968	2443	143	400	406	1107	888	2736	502	749	1630	289	2121	649	525	242	1758	170	131	1542	703	465	392	655	437	778	719	2991	1286	716
NIBAN1	926	974	840	1031	4368	8376	632	1814	3681	2475	612	2382	736	3878	1307	1824	4632	1194	7698	6677	9236	1569	1447	936	2980	2514	10158	4608	3197	6425	2085	8352	5246	2374	1080	4111	533	543	11101	2091	2210	1610	3147	2688	2160	4886	15504	5438	2297
NIBAN3	9	6	88	44	40	2730	85	113	171	117	54	99	61	80	202	27	2926	13	162	5792	129	8	31	93	90	48	112	111	82	174	139	214	27	24	12	53	7	14	161	12	59	13	17	45	68	11	132	40	16
NIPAL4	6	21	302	46	97	72	30	61	19	21	9	33	374	26	22	18	66	3	917	109	103	7	392	4	91	42	65	937	255	348	6	55	58	5	56	32	5	3	104	2618	223	23	18	19	18	146	233	170	10
NKAIN3	3	3	139	46	43	81	96	36	11	37	62	136	37	37	117	5	50	17	678	71	72	8	15	4	8	11	50	30	142	33	14	33	196	75	0	14	2	104	17	24	68	8	15	9	6	48	237	27	20
NKAPL	2	12	5	15	35	33	20	36	13	20	11	25	4	4	17	6	4	4	47	32	18	5	15	9	15	11	99	10	17	26	3	28	42	16	6	23	2	2	32	24	10	8	18	5	21	36	38	22	18
NKD1	177	315	419	375	532	709	16861	245	370	616	2385	10513	260	168	310	1090	691	103672	1378	415	385	183	297	12438	262	319	1372	383	17861	350	88	292	339	262	235	667	202	76	268	1160	731	276	1216	229	328	1483	1846	1423	14402
NKX2.5	0	0	12	0	4	88	17	9	0	7	3	1	0	8	26	1	0	4	1	5	22	2	0	1	3	4	7	1	5	40	0	2	16	11	0	2	0	152	7	5	28	2	3	0	11	0	0	1	2
NKX3.2	10	329	18	90	107	486	24	163	19	193	15	12	7	7	23	36	182	14	6	59	236	35	9	54	134	103	36	12	2	394	9	53	180	155	5	73	48	0	527	343	19	79	125	4	7	132	198	140	82
NLGN1	3	6	94	5	92	420	26	47	30	54	34	26	34	27	61	15	108	0	159	95	94	1	113	6	54	15	126	64	206	100	41	65	54	81	1	138	4	5	125	12	99	15	366	27	31	110	164	39	33
NLGN2	237	1630	497	809	2801	2890	321	1816	467	1089	353	736	268	645	681	2452	3246	1014	1078	1504	1682	6583	892	727	3150	1471	2876	3383	517	2498	3493	1547	1210	520	374	3380	657	214	2551	1403	1064	2089	4554	411	813	1262	4311	1679	2297
NLGN4X	24	95	119	144	580	367	28	161	97	54	75	101	28	23	102	27	227	109	166	350	228	12	141	86	89	296	203	82	65	70	39	213	84	114	8	326	32	23	78	7	58	123	32	84	138	105	340	246	117
NMBR	3	0	7	0	4	0	6	2	1	3	3	1	4	4	9	0	4	0	1	0	8	0	0	2	4	3	0	0	1	2	1	1	0	0	0	0	0	0	8	1	13	0	1	0	0	2	4	0	2
NMRK2	1	0	7	9	3	11	8	5	1	8	7	8	1	16	36	1	1	1	1	1	2	3	29	0	0	2	4	0	5	2	5	1	2	0	2	0	2	1	2	4	60	1	2	0	0	3	2	1	1
NMU	7	492	496	20	910	142	350	531	483	1615	40	791	241	80	514	18	44	474	2436	287	167	107	616	1225	1321	296	208	356	531	318	895	13	77	974	312	1031	921	58	2537	8	215	173	1038	490	266	663	418	250	26
NMUR1	138	26	32	55	58	225	66	366	44	86	34	83	13	27	167	102	619	26	64	73	181	32	127	73	41	55	337	44	54	213	49	312	89	25	74	135	25	11	268	26	82	41	308	12	58	6	225	110	56
NNAT	36	83	25	182	58	146	85	321	28	173	94	73	34	16	82	44	129	93	200	90	61	115	62	22	150	234	52	149	55	139	197	86	74	95	41	63	37	37	129	81	252	67	104	131	88	365	523	396	68
NOG	5	39	11	23	26	114	7	53	9	13	9	85	21	14	38	8	117	11	8	84	30	4	15	21	21	40	80	48	8	44	1	25	148	16	3	7	7	3	28	38	15	4	67	3	12	103	89	21	71
NOS1	1	2	77	10	6	103	76	72	16	36	69	8	54	83	228	7	8	13	113	43	162	3	20	4	41	49	67	44	130	33	8	165	39	18	1	17	2	2	69	1	83	20	25	13	4	8	332	10	8
NOTUM	1	140	489	3975	60	221	37187	49	43	44	13	2893	209	63	51	624	16	733055	386	120	64	47	13	20602	28	63	100	201	13021	77	75	6	76	42	2033	287	36	10	131	915	169	18	894	260	22	139	96	1547	46699
NOVA1	42	31	117	384	215	1707	106	233	127	139	64	65	74	53	101	65	956	47	437	640	225	13	173	52	120	50	574	87	102	269	96	233	132	332	20	1292	15	17	276	221	95	88	5174	72	46	304	386	143	111
NPAS3	22	36	77	50	53	189	70	194	32	32	43	68	47	61	73	46	107	15	96	132	137	17	69	265	37	57	130	35	52	66	30	144	39	134	17	444	13	4	85	56	54	21	34	31	31	47	84	53	43
NPAS4	0	8	17	4	10	6	18	13	7	9	5	12	17	8	70	9	8	5	13	10	19	0	3	3	8	10	39	4	9	10	3	10	12	7	0	11	1	0	9	1	24	8	1	4	10	8	30	17	7
NPPC	0	2	20	3	5	191	3	7	15	2	2	36	25	5	8	0	213	5	11	385	19	0	1	16	21	3	26	4	17	18	15	4	5	20	0	13	2	6	6	2	3	3	256	0	1	17	64	11	49
NPR3	94	100	111	212	341	161	45	2751	76	199	26	39	324	89	86	101	242	27	321	149	346	29	131	16	148	1543	314	250	174	364	38	189	935	85	27	108	9	32	431	716	214	18	305	51	59	308	481	83	145
NPTX1	44	6	33	36	10	131	13	1350	1126	138	8	45	9	20	33	45	90	11	180	218	314	7	20	10	69	19	274	6	41	410	17	190	222	440	11	111	4	21	1618	2337	67	33	700	17	42	496	580	171	120
NPTXR	58	172	103	1522	413	604	206	1221	300	286	40	299	192	609	179	110	431	394	676	760	519	69	254	1967	473	236	889	190	150	825	130	534	580	240	70	9948	56	19	1200	5580	2385	175	1472	104	219	398	1469	710	2183
NPY	4	2	8	34	10	6	7	11	5	14	1	2	2	13	7	2	8	31	0	16	58	4	19	0	6	2	14	3	5	157	1	1	95	17	0	100	1	3	33	0	6	9	0	1	0	4	68	105	13
NPY1R	2	6	25	37	103	127	13	55	33	36	11	73	23	11	5	35	73	3	296	146	58	0	25	14	7	393	128	8	56	24	23	74	42	622	2	29	2	3	44	270	130	4	357	181	74	15	249	22	29
NPY2R	0	0	19	0	0	2	2	1	0	0	1	0	0	0	1	0	0	2	2	1	1	0	2	0	1	0	2	1	1	0	1	0	2	0	0	0	0	0	1	0	0	0	136	0	0	0	4	0	0
NPY5R	1	0	16	0	3	3	4	4	0	1	4	0	1	3	7	4	0	1	17	3	3	0	2	1	0	0	8	0	8	3	3	6	0	0	0	2	0	1	3	2	3	0	3	5	11	2	18	1	2
NR2F1	593	533	347	2098	594	1663	5248	1646	758	789	331	1551	480	435	215	914	6616	156	384	1785	2790	398	1960	1020	731	1175	3949	557	614	2080	545	2264	1108	1026	806	2199	994	165	2414	4294	1728	162	992	392	671	1504	4988	961	2629
NR2F1.AS1	59	112	161	283	318	430	196	352	54	261	59	222	77	83	155	108	771	38	92	215	376	76	196	124	181	161	547	68	151	290	68	350	176	224	72	238	95	47	270	388	353	57	211	71	128	265	431	154	279
NR2F2.AS1	9	21	67	93	92	533	41	152	47	75	57	70	31	107	107	18	384	20	98	129	122	17	127	18	42	65	429	171	75	76	239	197	57	97	10	28	4	7	240	41	158	15	187	314	55	63	137	41	44
NRAP	20	1	48	206	3	0	36	10	16	7	29	132	9	27	331	0	1	9	2	14	40	37	12	5	1	26	10	10	55	2	13	31	122	372	43	10	26	1	16	20	46	5	17	13	30	4	5	25	28
NRG2	5	5	39	16	26	112	3	40	25	11	10	149	14	19	24	18	104	20	188	267	42	7	16	24	16	14	38	40	22	77	17	57	61	5	8	155	7	49	79	28	22	8	12	9	20	37	118	33	28
NRG3	2	0	19	0	6	7	21	52	4	6	21	19	112	10	45	3	7	24	6	25	38	17	0	5	12	3	11	2	58	9	6	27	9	5	0	2	5	0	8	5	6	3	17	1	5	7	17	6	8
NRK	14	24	42	584	551	244	6	231	19	125	11	17	4	7	27	20	1090	2	10	62	377	6	8	12	76	39	192	5	79	201	8	435	125	17	14	120	10	2	699	84	154	47	25	19	19	83	705	140	203
NRP2	819	2071	1692	1042	4539	2255	1582	4189	873	3455	1272	2076	803	1266	1865	1638	2351	2056	4075	1691	5511	1854	1894	1625	4157	3094	4630	1776	6087	6437	1669	5886	3313	1098	1348	4393	859	321	4514	3582	3475	1466	1607	709	2439	3158	8932	5461	3729
NRSN1	0	0	25	0	2	12	6	12	0	4	15	5	0	5	28	0	2	0	1	11	33	5	3	1	6	1	2	0	7	9	1	3	16	0	1	1	1	0	16	0	16	4	11	3	1	3	33	0	1
NRXN1	3	1	144	16	92	182	106	16	31	54	74	44	48	31	203	17	44	10	40	418	177	402	18	5	52	11	89	46	118	95	27	81	43	46	17	341	9	6	99	11	34	45	10	16	16	113	408	70	31
NRXN2	34	120	90	423	116	2307	616	634	137	242	22	138	47	28	95	48	1958	189	25	521	404	1494	53	89	145	109	1472	84	402	1858	16	963	579	213	41	936	386	19	1196	1539	306	37	784	35	55	104	2751	91	400
NRXN3	85	141	151	2264	292	596	593	330	65	129	142	204	48	37	141	262	535	48	387	313	1544	64	196	153	569	234	1023	66	240	923	52	1822	1146	112	110	889	67	13	1327	368	580	273	346	46	238	1059	2570	938	771
NSG2	0	5	25	22	4	18	18	2	11	11	10	1	15	22	33	3	22	2	1	32	43	5	10	20	18	8	12	2	17	18	4	13	34	20	0	5632	0	1	26	3	15	13	18	2	3	14	155	1	5
NT5DC4	8	2	27	365	30	53	20	42	8	25	22	34	2	26	56	11	5	47	3	28	21	7	8	15	24	24	15	9	40	15	26	15	6	3	7	0	4	2	44	14	158	7	5	14	8	12	2	9	118
NTN1	185	288	584	1295	1067	1430	335	166	670	276	2190	1009	947	890	118	509	1464	139	5522	1154	2628	436	2862	308	2965	696	8395	3672	612	1810	226	2055	2271	323	684	2136	376	291	3652	622	1313	1813	445	286	670	2118	6378	1726	1466
NTNG1	0	7	58	8	310	31	8	40	15	12	26	8	5	2	11	4	111	5	16	93	27	7	8	12	9	3	11	10	36	11	4	10	9	5	0	11	2	1	11	9	15	5	76	2	5	4	34	19	2
NTRK2	1582	41	290	42	2301	1794	89	524	202	220	107	5675	463	56	136	188	529	24119	1025	156	422	66	215	403	212	268	641	404	17354	815	27	414	234	703	31	90	43	12	320	164	229	77	50	132	270	121	1984	229	109
NTRK3	19	23	158	48	178	625	23	67	69	103	15	25	26	11	46	78	199	21	105	279	99	7	212	15	39	58	329	28	107	125	5	179	70	250	9	27	23	3	68	116	153	16	889	41	91	28	729	24	50
NTSR1	15	17	304	10	247	63	41	25	10	10	878	518	696	21	48	136	54	7615	13	5	73	134	58	186	27	601	103	119	1586	172	63	13	28	3	3	8	74	7	390	8	830	81	1210	80	2	87	42	51	20
NUDT10	0	7	12	16	75	53	5	60	8	16	2	8	6	5	6	3	26	2	13	43	20	2	19	3	18	17	60	12	18	45	10	27	44	18	2	14	2	1	22	7	17	5	55	10	12	57	69	24	21
NUDT11	6	57	18	23	156	75	20	71	12	51	13	18	7	9	12	16	49	13	37	33	71	10	23	17	29	34	125	41	41	53	10	32	45	28	10	50	22	3	61	41	34	18	235	9	119	53	72	63	44
NUF2	402	600	187	3640	1132	767	1262	1606	372	639	1247	1418	172	526	1743	890	246	2216	355	1145	1294	2404	185	1512	1166	1283	1332	973	1450	297	1034	759	647	1236	505	919	2338	277	3603	324	1044	952	2292	1212	949	1482	168	1454	993
NXPE2	0	36	42	7	8	14	7	87	2	11	9	1	0	4	20	29	9	13	534	9	26	16	1	2	19	21	8	1	6	8	4	4	5	5	0	1	14	1	26	1	24	3	6	1	120	13	1	12	1
NXPH3	25	47	58	31	215	204	596	105	63	47	11	90	50	15	35	80	239	3943	157	109	216	25	196	43	176	86	814	54	58	420	11	316	532	23	52	418	20	0	643	372	269	61	218	15	95	273	1452	377	492
NXPH4	31	235	66	101	194	26	74	92	181	68	147	137	69	382	44	167	58	142	49	162	159	6825	26	78	1846	21	160	76	28	220	124	75	119	33	547	1636	635	656	934	66	290	2226	4530	19	83	236	80	233	111
ODAD2	3	3	56	6	14	38	19	6	4	16	34	31	2	34	107	1	13	65	3	8	45	1	13	160	25	8	23	4	820	26	4	19	25	4	4	19	2	5	108	15	14	5	101	7	16	31	38	5	30
OGN	36	57	182	636	7951	23155	76	972	506	2714	111	513	393	59	180	141	29590	329	630	1722	4288	21	221	120	556	388	9581	73	1073	4124	44	2628	490	1843	30	774	59	12	3908	1273	1381	274	98	133	1029	374	7716	605	1917
OIP5	36	85	25	258	78	73	123	68	68	114	120	109	22	71	150	272	45	93	38	108	223	223	24	80	189	202	43	102	82	33	174	103	58	207	95	151	202	66	85	68	148	163	98	126	136	80	26	112	170
OLFM1	40	240	198	286	339	1104	754	177	354	233	76	940	155	169	152	290	1108	230	232	1199	468	219	225	133	1017	126	1072	418	794	721	221	384	272	225	70	398	144	47	353	267	692	90	232	469	420	261	1182	238	138
OLFM3	0	0	24	0	0	2	1	2	1	1	6	2	0	2	7	0	0	0	0	1	7	0	0	0	1	2	0	0	4	0	0	0	0	0	0	24	0	2	7	0	1	2	0	0	0	1	17	1	0
OLFML3	1137	1984	278	3612	3629	3229	1473	3514	434	1712	422	1984	288	191	552	999	4262	2027	375	1363	2741	997	1361	1671	1265	1274	2518	677	1292	2814	615	4414	2438	1273	1490	3913	484	398	1974	5163	3218	380	670	495	660	1592	5832	1566	2845
OMD	35	414	33	260	1305	3079	51	743	59	524	42	100	18	5	102	34	2712	334	77	427	1427	0	49	61	118	286	744	22	376	680	9	980	147	222	11	102	44	5	1308	470	352	145	33	41	178	132	1287	308	329
OPRM1	0	0	104	1	1	3	43	52	1	12	24	1	2	31	102	0	4	4	4	4	39	2	4	2	3	12	14	3	57	6	4	11	10	8	0	120	0	4	4	1	40	8	2	3	0	1	15	3	1
OR2B6	5	0	2	14	13	3	12	14	0	3	4	47	15	14	8	7	7	6	16	11	17	4	5	14	4	27	3	1	9	2	19	25	32	10	16	22	0	4	28	7	1	2	16	44	10	9	1	6	1
OR52N4	1	0	16	3	9	48	10	19	4	9	22	1	1	9	41	9	80	0	10	86	15	3	4	6	14	3	8	216	4	6	15	23	2	4	0	5	1	5	6	1	11	8	3	2	8	1	0	4	0
OR7E14P	1089	570	292	1355	416	176	325	527	668	451	526	686	342	267	595	541	142	681	1145	337	876	520	1054	238	487	1023	370	891	618	277	1055	935	634	1799	1288	356	350	755	267	680	441	450	725	970	419	219	166	579	200
OR7E2P	1	0	4	11	2	28	15	0	3	2	2	1	0	2	3	1	8	1	1	3	3	0	0	1	0	2	7	1	1	0	1	5	1	0	0	1	0	0	0	0	1	2	1	0	0	3	5	0	1
OR8T1P	0	0	4	0	0	5	2	2	1	0	1	2	0	0	5	3	5	1	1	2	2	1	5	1	4	3	1	1	1	2	1	4	2	0	1	4	1	0	6	0	2	0	0	0	1	1	3	2	2
ORC1	393	841	110	496	910	478	865	509	547	726	1223	416	147	387	1260	1194	169	671	221	1006	1223	1619	120	410	1214	1079	318	589	1024	426	1614	722	182	934	698	582	1418	174	762	297	1518	1156	1144	639	1293	239	165	1151	801
ORC6	378	472	103	1199	895	385	834	856	220	431	810	808	90	386	653	1170	164	618	352	676	734	1117	153	551	929	1346	247	568	917	125	892	613	370	882	382	360	1111	342	1048	211	1380	684	951	655	724	647	82	793	886
ORM1	0	2	38	5648	127	0	7	5	447	11	13	937	13	1	0	0	1	4	6	76	2	42	0	387	3	1037	73	128	93	2	28	3	794	13	11	10	1	207	9	24	686	0	27	46	149	5	1	5	113
ORM2	5	1	106	1741	19	21	16	9	750	37	11	3631	37	0	6	0	20	3	24	381	40	32	3	537	55	280	65	347	32	7	106	6	4081	75	4	2	18	102	30	8	231	7	94	94	23	3	1	3	950
OTX1	1037	512	92	386	407	132	337	279	146	307	967	274	155	159	1591	1360	56	1903	271	43	721	613	145	771	667	1346	420	799	655	558	1089	974	301	862	619	241	332	186	1124	1086	673	371	948	956	495	299	295	518	1840
OVOL1	77	1944	857	1419	605	109	1974	808	125	1050	851	837	480	316	406	1041	362	807	3095	72	1154	3203	151	646	959	1917	203	1532	663	257	1268	430	491	1262	570	735	2012	75	818	1945	1628	1209	227	1895	1537	293	323	2761	549
OVOL1.AS1	0	6	12	48	15	6	14	3	0	15	2	7	1	7	6	0	3	5	50	0	7	33	0	5	7	24	1	25	6	0	20	3	1	5	1	6	18	0	6	5	12	5	10	20	23	5	0	33	1
OXCT1.AS1	4	3	7	9	2	6	2	4	6	7	7	1	7	14	17	20	9	2	40	8	10	10	6	2	16	29	18	6	11	8	1	18	8	17	0	9	2	3	15	7	11	6	16	2	7	4	18	9	1
P2RX2	3	2	9	3236	2	224	4	2	5	15	7	10	2	1	28	3	278	0	27	107	24	1	1	3	7	7	15	9	15	50	7	24	3	12	1	2	0	2	2	6	536	12	15	15	6	2	36	14	1
P2RX3	72	0	31	175	5	17	59	28	49	23	66	615	3	245	83	295	13	69	1	229	329	140	11	57	15	23	107	1	48	5	20	405	33	5	37	61	27	65	49	20	217	1	23	5	31	4	51	2	147
P2RY12	26	6	21	36	52	242	6	65	20	104	15	17	5	4	42	24	131	0	24	847	128	6	11	98	52	14	43	20	98	113	18	151	27	20	27	39	16	1	46	22	97	7	30	11	15	4	46	34	5
P2RY14	91	104	150	201	851	494	50	236	356	416	71	302	106	38	133	185	177	5	810	790	402	51	895	320	142	96	3203	305	727	293	267	1109	149	234	166	418	100	50	149	32	308	53	456	94	330	279	483	214	314
P3H2	764	360	950	32	384	253	303	513	1410	997	307	280	253	167	1289	1064	219	1765	2182	1462	2123	433	670	218	507	65	663	830	2162	409	1061	3334	1484	551	3203	347	169	51	1955	297	472	169	497	1746	643	644	1432	931	265
PABPC4L	15	47	48	53	223	155	22	120	27	58	24	64	19	21	40	55	117	34	70	78	174	26	65	42	90	66	203	60	60	93	25	174	104	40	25	81	45	17	155	66	67	33	50	46	81	55	166	97	85
PABPC5	9	26	31	62	122	123	15	94	8	63	10	20	19	8	27	25	110	10	28	50	97	3	25	19	50	28	118	27	45	85	7	103	36	47	13	51	7	6	81	32	58	16	22	15	37	52	98	49	45
PADI3	8	47	42	6	17	1	54	13	14	1	60	560	39	24	54	0	5	1	1544	1	22	2	14	1	1	291	7	82	108	4	9	10	5	1	5	12	104	2	192	25	18	18	330	6	7	4	2	14	2
PAEP	1	169	14	9	118	11	31	58	2	10	39	14	1	58	29	7	8	29	1	14	8	17	13	7	25	5	5	0	15	7	24	4	16	2	15	59	20	2	0	1	16	1	7	8	24	21	0	27	16
PAK3	10	14	50	61	96	1083	43	111	306	169	69	568	28	80	63	74	530	21	556	293	169	18	310	28	43	197	640	48	430	161	54	245	188	127	40	3338	10	92	916	115	112	13	232	89	72	31	251	35	60
PAK6	10	808	211	674	514	196	485	352	674	689	28	315	502	532	1569	2154	229	1394	2868	432	74	1715	368	126	1831	1479	535	2065	506	271	1929	439	762	1305	26	1210	1202	525	1937	1209	817	1458	1013	1294	379	398	300	444	2254
PALD1	393	201	163	420	872	1535	1730	650	307	607	308	1675	168	449	676	559	1827	12360	301	2077	1873	342	650	3501	1033	1192	1467	701	1738	1454	589	2162	1165	276	420	945	827	212	1102	585	733	337	646	291	638	739	1830	2584	5078
PALLD	3711	7048	3081	9314	18656	15496	3496	19109	5895	14093	3759	5597	3150	2591	5575	11633	12834	4104	15362	9445	26787	6967	5292	3240	17244	11198	23052	8096	10113	16223	11421	16727	10616	10239	6472	14267	5735	970	22844	10118	12864	13312	7433	8608	7852	12770	25596	15764	7191
PALM	380	369	280	2694	808	2815	207	2350	434	843	173	960	255	271	241	349	1867	187	668	642	1167	402	425	402	679	744	3161	415	249	3489	336	1230	1275	609	182	1977	152	77	4469	8311	3474	179	1048	290	477	741	4326	1089	2487
PAPLN	99	116	376	1279	798	4256	509	1080	346	624	376	1936	345	215	334	114	3180	130	1193	4027	1445	203	400	327	543	922	1759	858	419	1876	504	2027	544	520	325	768	159	89	1881	773	1926	219	428	450	494	772	2101	926	365
PART1	168	3	105	12	177	34	150	41	76	33	19	284	93	8	40	45	63	36	696	74	587	2	20	222	78	6	183	33	46	175	45	211	264	274	9	869	8	10	363	218	41	61	44	78	8	377	639	159	281
PARVA	3106	5318	1864	5274	13236	8025	4258	8132	3273	5832	5929	5585	1746	1082	5101	4880	8405	6304	6276	4511	9851	10154	5037	3316	9054	7076	13314	7030	4576	7893	4980	11130	6977	4843	4250	6859	6925	1807	11380	6318	8598	3101	4075	4346	5269	7778	12819	7916	6890
PBK	593	1282	242	2014	3386	1081	1129	1151	937	3064	2239	1038	196	628	1869	772	321	1859	374	1091	2788	5018	246	1343	4518	838	1221	1362	1973	521	4673	1027	278	702	1178	2403	3928	1062	2223	774	1005	2682	3719	1911	1462	1487	253	1159	1273
PBX1	695	1193	1217	7369	4061	5367	2645	3332	1554	2114	1257	3486	1911	717	583	689	6958	4698	7740	2729	2958	840	2051	1778	1287	6097	6806	3756	2199	3102	3017	4912	1856	4568	1442	5166	661	101	5787	4591	6365	896	5026	3830	2242	3164	5702	3259	5073
PBX1.AS1	0	1	5	26	0	12	6	7	1	1	0	6	2	1	10	0	13	0	7	13	7	0	3	1	0	11	11	3	6	0	3	3	1	49	1	5	0	0	3	3	3	0	6	1	1	3	1	0	0
PBX3	766	795	577	1790	2827	2654	866	1571	595	1209	1126	715	395	366	413	1536	2377	1439	849	1797	2414	1467	896	1015	1885	2622	3055	1126	2223	1564	1318	2333	1145	858	928	3683	682	392	2323	1232	916	1261	917	510	700	1896	2805	1444	1459
PCA3	3	2	63	28	12	34	156	38	6	12	34	12	4	40	117	7	117	9	61	52	78	24	33	2	50	18	49	7	34	21	7	38	11	21	1	27	18	4	41	11	20	16	15	15	91	59	24	15	3
PCARE	0	1	43	6	0	5	4	1	0	0	7	1	5	9	42	0	5	0	29	3	0	0	4	0	0	1	3	4	5	0	1	2	0	2	0	0	0	2	3	1	4	2	3	5	0	5	6	2	1
PCBP3	34	169	110	421	300	254	122	188	117	118	37	84	34	44	96	33	363	26	41	418	223	16	36	245	157	47	274	122	145	172	57	201	132	60	33	1430	56	38	148	119	115	62	51	45	84	193	398	124	230
PCDH10	12	18	48	5	126	63	13	3	14	43	5	35	2	7	18	30	34	15	6	10	81	3	109	5	91	23	22	5	44	174	1	106	72	27	20	29	2	8	146	35	19	13	1	1	14	63	355	183	66
PCDH10.DT	2	6	73	2	0	20	11	16	8	8	8	3	1	9	7	1	0	2	2	0	14	7	1	6	2	1	1	2	24	4	0	6	5	3	7	3	0	6	2	1	12	4	6	0	0	2	9	4	2
PCDH11X	0	0	18	6	0	118	21	7	4	0	22	1	5	11	35	44	70	2	11	219	29	2	5	3	1	1	19	5	24	15	13	13	4	1	0	0	0	2	25	2	25	2	743	2	13	0	1	2	0
PCDH11Y	0	0	14	0	1	2	17	5	6	4	5	3	0	2	11	0	58	0	5	8	2	2	1	0	1	5	13	0	0	0	1	4	7	11	2	3	1	1	6	4	8	2	5	4	3	8	14	2	7
PCDH15	0	0	88	2	6	19	42	22	0	5	66	2	3	24	149	7	48	7	5	10	36	7	3	0	3	2	9	2	21	10	3	5	1	2	0	0	0	0	3	2	14	4	20	4	7	3	2	0	2
PCDH19	10	81	23	147	163	236	68	41	54	58	49	37	46	9	32	8	331	24	498	137	94	8	11	22	36	29	193	53	113	74	18	264	26	68	29	86	5	3	456	10	388	42	592	36	27	48	263	74	51
PCDH20	0	0	7	1	9	1	21	0	0	2	0	3	0	0	2	1	0	0	11	5	19	0	6	0	1	0	1	0	0	0	0	1	0	0	0	7	1	0	3	1	7	3	56	1	0	16	4	2	3
PCDH7	1941	871	980	1289	2144	528	520	2112	1305	462	1343	1487	1148	199	2630	6448	2477	57	2941	1028	3363	156	3036	2588	1031	2147	9843	1014	1266	1502	611	7649	2595	1822	4795	1056	210	862	15001	9558	1731	688	698	358	747	4871	5416	2334	1427
PCDH9	16	31	199	61	217	685	152	268	105	151	93	50	19	49	267	840	507	29	59	1016	518	8	58	15	192	57	255	18	121	382	25	241	105	101	20	82	13	16	476	149	168	69	327	9	33	214	431	143	75
PCDH9.AS2	0	0	10	0	1	0	12	3	0	1	2	0	0	1	6	0	1	0	1	4	2	0	0	0	0	0	1	0	1	1	0	0	0	0	0	0	0	0	0	0	2	0	0	0	0	0	0	0	0
PCDHA13	0	0	9	17	3	8	0	4	1	0	0	0	10	0	1	4	13	0	5	41	1	1	0	0	1	167	1	12	1	3	1	2	1	1	0	1	0	2	2	3	179	1	2	0	2	0	8	48	0
PCDHA3	3	4	27	2	6	17	4	25	10	10	1	0	8	0	7	12	16	2	15	47	41	33	5	0	4	10	31	27	10	14	10	11	12	13	3	11	6	1	12	6	52	3	391	8	7	9	11	9	8
PCDHAC1	0	5	58	8	164	73	8	58	13	1	12	7	2	6	12	2	144	0	15	277	20	3	0	1	16	244	13	95	18	27	23	17	2	4	0	7	0	4	9	269	147	1	113	1	7	3	30	18	2
PCDHAC2	1	2	57	0	150	160	14	87	54	14	11	13	22	13	22	30	242	1	13	232	46	19	10	1	14	1672	74	348	34	96	38	35	26	20	5	26	1	9	28	696	49	2	80	549	6	12	114	34	15
PCDHB4	31	108	120	539	277	332	35	463	62	103	38	98	60	31	33	128	245	39	444	202	322	44	168	82	152	103	207	189	88	399	56	362	165	216	29	101	42	6	397	294	583	36	614	62	120	249	457	133	212
PCDHB5	5	29	294	106	127	116	31	140	23	57	18	31	29	11	15	34	93	19	92	54	909	3	89	33	48	96	582	56	15	54	18	113	124	101	21	111	16	1	1968	333	92	30	179	21	42	148	225	64	85
PCDHGA3	5	15	35	43	29	29	19	70	7	8	4	15	1	3	25	16	127	18	27	38	66	37	15	3	17	36	64	21	9	36	12	59	19	6	3	91	3	1	104	51	52	10	10	5	14	13	83	33	22
PCDHGB7	33	133	82	145	350	526	174	288	147	336	87	200	78	34	169	296	580	73	818	279	554	135	198	41	272	228	633	557	222	520	170	498	185	111	90	824	78	37	316	261	226	166	119	102	167	184	935	386	310
PCLAF	547	539	199	1215	1432	705	892	809	517	781	1893	974	170	583	979	941	262	1281	641	1219	1345	1567	278	570	1362	1196	481	1232	781	251	1725	895	899	3576	1159	678	1890	751	921	285	941	709	1064	1155	531	1444	194	1214	508
PCP4	3	0	123	21	83	7	887	28	11	4	128	57	118	14	9	22	2	4891	1124	8	8	1	48	1479	2	111	142	7	7280	0	8	40	36	5	9	762	0	0	16	1	72	5	28	26	33	59	55	3	843
PCP4L1	2	3	206	136	26	76	38	5	14	11	7	35	294	9	11	13	22	302	2640	25	117	1	8	525	49	5	118	535	1042	231	4	102	101	25	3	38	0	1	295	76	468	31	181	28	5	171	222	69	56
PCSK2	2	0	45	10	13	92	18	34	11	45	22	207	18	25	61	3	24	8	33	365	29	0	2	2	10	11	62	6	64	56	110	16	4	15	1	396	1	0	5	1	41	6	15	20	1	72	149	9	7
PCSK9	32	1596	262	7027	1599	153	3183	1597	259	2343	4779	551	623	292	1145	6592	175	244	339	126	930	289	161	141	8447	7862	345	3191	101	447	10050	2030	1961	4178	1075	1232	4968	482	835	204	931	5386	975	4741	1274	1550	35	5352	336
PCYT1B	0	12	43	32	63	39	18	52	4	16	21	228	18	4	37	6	19	504	169	8	57	9	29	8	17	20	137	10	26	21	5	34	49	33	1	676	7	2	26	56	98	6	14	11	21	11	73	12	31
PDE1A	70	73	240	369	1652	1019	139	860	281	560	130	329	126	113	213	245	1273	102	199	719	926	123	540	216	263	258	2211	215	460	763	166	888	321	421	100	417	97	54	779	618	707	123	298	151	688	199	1182	294	594
PDE1C	35	18	166	125	354	143	137	132	234	138	117	343	111	111	166	98	145	28	580	573	418	266	193	85	170	66	1090	295	204	156	297	200	220	239	54	183	117	40	259	60	329	55	134	335	398	132	360	178	125
PDE2A	67	92	117	203	549	1106	167	227	341	248	74	842	209	161	278	223	856	295	556	680	623	129	410	170	563	170	1068	384	374	844	198	575	427	331	82	1139	93	58	551	262	273	128	493	487	279	475	1618	404	296
PDE3A	180	486	436	3908	2785	1534	1273	1837	150	791	300	865	167	398	567	888	2565	616	546	409	1873	293	955	351	1249	1730	3197	428	838	2002	147	3178	1057	2277	215	1799	326	67	1871	3053	3889	505	1980	1971	956	1458	4046	1320	2004
PDE5A	969	1433	418	1179	4563	4671	1071	1448	481	1887	1209	1065	560	268	555	807	2979	778	2694	1826	7136	3614	1026	542	4106	871	3803	936	1511	1912	3053	4513	1037	1167	506	1108	2747	126	1971	1241	1969	2469	1965	2275	3331	1465	3229	1435	1372
PDE7B	7	24	93	88	403	1097	90	400	173	145	104	286	62	112	215	74	1054	154	264	353	259	27	120	115	267	48	871	401	142	185	219	262	152	187	32	225	43	54	399	175	185	64	1690	508	170	297	866	201	197
PDE9A	25	80	106	1715	359	249	240	379	176	99	38	525	121	182	85	35	205	423	472	395	260	787	104	98	125	57	679	1478	162	257	67	186	777	145	41	582	99	107	1009	4603	681	46	1345	83	239	436	590	112	1170
PDGFRL2P	5	1	13	11	8	213	17	6	22	16	6	13	0	11	39	4	166	2	47	281	18	0	17	18	19	8	15	45	5	24	39	30	5	8	1	0	1	3	14	1	35	3	2	8	12	6	10	10	0
PDK4	122	388	1044	987	3038	8956	261	4178	1517	1748	110	3713	382	464	557	979	1662	6184	5026	3939	8077	627	4546	267	2483	1111	5843	11263	11238	2033	12176	3001	876	4429	125	10218	190	138	11183	887	877	1881	51501	12689	2598	1624	6193	1686	1115
PDLIM3	781	2889	2165	2476	11068	5283	491	7002	902	3459	463	2195	1221	893	453	1551	4004	467	2492	3571	6140	452	2678	2150	2771	3541	11124	678	3505	9615	570	4578	4951	2312	881	3047	671	137	5949	2989	3531	1472	1609	355	2117	4596	11271	5020	3176
PDLIM4	324	1295	1111	611	928	773	1308	1327	471	578	137	1694	937	491	191	276	1092	2091	3840	1413	1308	308	481	825	855	646	2271	958	994	2041	327	721	2076	539	351	1344	358	171	1486	2185	1056	352	325	219	318	3067	2255	794	986
PDLIM7	2382	7309	1767	2828	8540	4077	1968	9509	2053	4690	4269	6199	3728	2465	2168	2583	5424	2640	3854	3120	7405	9882	3397	4740	5087	5242	9566	3758	2916	8834	4580	6962	14059	2552	5716	6778	2392	824	9145	9990	3101	4572	2857	4367	2797	9511	15393	7571	5037
PDX1	486	807	128	3935	152	2360	2432	345	1368	1041	2555	1825	219	536	23	223	360	585	789	812	3293	2603	1940	966	1014	4179	1120	845	402	678	1729	953	1443	1419	1530	1580	1090	39	882	1666	592	1374	1260	3788	1212	148	802	1192	230
PDZD4	41	45	60	190	71	482	37	90	106	64	21	91	52	34	43	63	215	54	216	336	255	26	181	67	140	90	669	53	40	369	25	607	373	76	25	109	13	11	569	193	168	54	668	98	73	166	828	199	316
PDZRN3	136	702	480	3931	1643	1387	786	1076	520	815	165	1502	307	340	255	219	2075	3959	3619	822	1603	164	814	811	1074	855	2603	951	691	2414	364	1441	1474	687	168	2802	273	286	1782	1762	1786	358	480	332	1011	1825	4941	1801	4045
PDZRN4	51	34	41	6	217	181	20	30	12	36	16	31	6	8	44	51	205	11	147	44	309	30	15	13	95	77	70	5	40	384	6	387	300	46	22	42	10	6	296	116	48	44	20	3	52	424	779	293	127
PEBP4	2	11	17	1	40	31	6	25	32	5	10	25	27	6	15	1	46	5	25	90	6	13	16	12	4	5	13	5	18	13	9	20	5	2	1	3	2	0	16	3	10	3	21	1	4	1	48	9	3
PEG10	8	36	617	61	6655	896	50	1354	102	54	55	1060	765	56	43	84	307	1398	1463	1430	303	476	52	662	212	8028	3418	75	1488	272	2313	121	1076	19100	57	4880	188	546	1228	4574	13329	55	6477	35	75	794	780	300	130
PEG3	0	17	35	13	91	202	22	42	24	51	10	17	22	5	40	18	206	7	159	87	126	22	26	1	67	54	165	27	35	121	22	130	57	36	6	66	8	2	118	49	58	27	29	34	44	69	251	88	87
PELP1.DT	1	5	3	22	7	10	4	18	0	5	11	15	9	18	10	12	1	19	7	10	22	9	0	47	8	6	10	4	11	7	5	3	21	55	11	20	30	6	11	2	70	2	6	10	14	22	0	14	4
PENK	0	14	16	3	37	171	1	32	4	10	2	2	0	7	6	2	16	0	3	13	39	0	2	4	65	2	3	141	5	24	40	10	197	6	23	8	0	1	96	187	29	47	1	8	1	121	733	29	63
PENK.AS1	0	1	26	4	0	17	3	2	0	4	4	0	1	0	13	0	14	1	5	0	8	0	0	0	7	3	8	1	3	0	3	1	2	1	5	3	0	0	0	10	4	2	1	2	0	3	5	0	1
PGC	7258	100	19504	1893	6642	1144	824	93	988262	33703	23833	184267	54229	246312	88	1	107	137	1143	368256	996	306	5346	109055	494	191	1125600	100990	10094	7392	265333	3276	210632	44939	16	165	1058	25849	169127	1245	899	105	989823	11099	77	39	107266	499	38253
PGM5	133	474	233	298	1134	1254	2614	374	370	302	164	1022	431	63	134	514	1159	96	2641	1334	3498	37	682	209	1623	368	3207	280	513	4189	136	2129	2275	447	109	3285	138	31	3758	1527	649	529	399	260	467	3436	7278	3586	1464
PGM5.AS1	1	1	16	6	16	29	13	9	3	8	5	12	19	4	12	2	18	7	116	27	40	0	8	3	38	5	23	3	14	50	1	17	11	11	2	36	4	0	26	12	10	8	3	2	6	108	107	54	17
PGM5P3.AS1	10	0	5	16	21	76	13	19	6	8	3	17	1	7	5	5	49	4	2	19	21	0	2	4	1	2	45	4	6	9	4	25	2	4	5	29	6	0	18	7	18	2	4	2	10	2	22	1	14
PGM5P4.AS1	1	2	11	13	11	94	12	22	3	7	11	19	2	6	9	3	77	8	3	12	20	3	9	1	2	2	29	2	15	9	0	32	7	4	9	2	1	1	12	3	10	0	3	4	3	6	38	3	14
PGPEP1L	1	0	10	0	12	7	6	0	14	2	11	0	4	11	17	3	1	221	3	8	7	1	2	0	31	14	5	5	2	3	0	9	2	1	0	1	0	3	3	3	2	0	0	0	5	0	18	7	0
PGR	13	40	134	147	311	240	54	191	44	82	53	37	45	54	166	100	302	23	170	273	389	30	107	36	100	148	513	80	107	157	69	301	120	144	43	48	37	5	193	112	253	31	103	81	120	211	321	155	106
PHF21B	0	1	25	7	2	17	11	5	6	7	15	2	7	16	71	0	42	5	24	29	28	1	5	172	9	8	8	6	7	6	10	14	4	0	2	3	0	2	6	4	12	3	1	3	3	18	12	3	93
PHF24	3	6	42	59	31	79	17	18	27	35	15	202	11	26	47	3	64	8	20	74	26	3	10	24	26	5	46	19	2021	107	5	29	17	6	4	13	5	6	41	4	206	11	38	28	18	6	69	24	14
PHLDB2	142	679	802	1252	4396	2628	696	2242	873	871	183	556	524	198	529	484	2007	166	1367	1456	1868	593	855	312	2540	768	3631	951	1217	1356	845	1965	1116	1182	503	2000	582	73	3813	610	962	478	725	667	1918	1980	2430	1519	930
PHOX2A	2	0	3	2	0	4	0	3	0	0	1	0	1	2	26	3	0	1	1	5	10	1	3	1	6	5	3	2	0	6	1	2	25	3	0	4	0	5	10	2	1	5	0	0	0	4	68	2	1
PHOX2B	0	0	7	1	3	7	7	2	0	2	2	0	0	7	18	1	0	2	7	0	19	0	2	0	1	1	4	0	16	3	0	6	7	0	0	0	0	2	2	1	9	5	2	0	0	3	15	2	0
PHYHIPL	10	25	41	2545	22	87	216	107	4	116	23	30	5	11	33	7	395	2575	11	20	82	34	27	552	29	113	56	5	1840	122	6	235	38	52	3	1869	8	1	113	295	42	10	5	4	34	35	297	141	1611
PI16	106	4	21	163	138	3650	9	18	141	925	143	232	113	5	35	27	314	6	155	461	395	7	42	43	96	44	116	24	522	2837	20	1915	120	1021	193	98	23	5	566	9	94	64	26	13	365	23	2385	393	94
PI3	1271	1272	30645	72503	12006	121	1704	8384	1168	6312	3362	523	3341	4220	34270	2339	107	21	66018	523	1367	22370	82	27	23202	1126	2013	20170	8000	69	750	435	35102	4712	37851	3408	23838	120581	3113	12107	10424	2139	319	3308	543	4969	1890	551	26
PIANP	11	41	60	33	71	69	30	44	39	18	4	16	24	14	67	20	52	49	57	119	56	18	231	19	13	110	332	38	39	49	34	112	60	43	7	80	7	2	135	163	60	48	2062	24	39	31	134	35	85
PID1	52	94	136	1963	725	1625	343	1174	310	221	91	236	171	169	94	56	1315	129	199	544	692	87	285	364	135	496	1216	441	478	424	290	297	204	1919	108	297	166	21	637	393	4407	73	388	264	695	224	1095	1321	364
PIMREG	379	629	78	743	645	141	641	507	229	430	374	427	48	368	697	937	176	868	113	116	605	1170	124	776	420	598	263	429	320	330	672	272	245	488	484	1117	790	169	390	165	704	613	851	177	228	545	133	508	1006
PIP4P2	67	197	164	417	763	982	440	652	254	261	92	612	134	116	159	129	680	756	341	626	668	336	354	123	280	670	708	608	576	473	562	513	323	532	153	436	695	86	735	727	499	132	469	290	276	444	780	268	535
PIRT	5	2	9	2	1	203	2	2	13	9	7	8	3	13	41	10	37	0	5	9	28	4	6	8	12	8	8	3	4	33	15	13	31	9	0	150	0	4	12	0	3	12	26	4	3	5	117	4	3
PITPNM3	1151	130	438	369	969	679	190	409	2094	1792	3976	327	877	231	1007	380	1076	547	4853	495	749	1116	246	551	551	514	653	1822	454	1173	2284	780	322	608	1186	261	604	65	750	889	363	305	810	2133	885	742	1438	1045	298
PKD1	1570	2834	672	5848	1927	7647	4321	2246	2692	2660	3530	2895	859	1081	4642	7395	7140	5666	5715	4946	5794	5762	2605	4220	6785	8560	7250	6427	1392	5608	6037	5997	3983	1363	1489	6552	1439	701	7467	4038	1917	3298	2216	3951	3148	3310	12918	7733	3473
PKD2	729	822	501	2497	4733	2822	584	3583	489	2467	548	842	532	440	616	1038	1901	1861	1811	1577	2750	1196	1302	1094	2549	1547	4132	1745	1494	2221	876	2894	1714	1183	667	1641	826	282	3107	2400	2624	1186	1241	1061	1799	1938	2794	2158	2142
PKHD1	61	28	229	629	26	12	231	113	48	16	171	242	197	14	128	28	17	72	10	94	75	2	333	11	14	206	32	220	154	140	355	501	60	207	149	444	3	1	359	1065	1332	24	92	157	58	165	63	66	285
PKIA	30	77	88	303	651	892	41	253	115	217	41	57	209	68	47	50	587	18	894	1011	260	45	55	125	202	52	128	325	362	434	87	333	110	97	60	107	54	58	162	371	102	71	661	40	75	117	399	226	77
PKMYT1	1711	2218	226	1703	604	1125	2842	793	1211	704	2198	3645	311	1417	2427	3245	414	1959	331	1639	2497	3996	337	1815	2245	3190	392	1874	577	535	2614	1284	1976	1004	1678	2556	2460	760	5474	1215	267	2402	690	1772	1079	778	729	5354	1465
PKNOX2	11	64	61	74	220	278	37	49	119	53	24	66	72	34	68	22	208	15	119	381	140	23	115	27	50	39	555	57	51	312	73	177	139	77	30	123	30	25	163	60	120	28	190	43	63	73	422	68	106
PLA2G2C	6	55	22	6	18	26	2	41	12	10	3	56	10	10	20	1	19	20	65	29	19	28	18	100	34	10	13	3	26	22	22	15	21	8	2	16	36	9	28	21	12	29	9	9	31	109	79	51	18
PLA2G3	2	104	43	0	22	11	7	4	76	57	4	6	14	3	44	11	6	10	115	14	15	44	2	2	545	4	30	228	26	0	532	19	2	25	5	0	628	20	22	0	0	321	31	53	3	0	5	13	0
PLA2G4C	109	92	127	249	252	1291	787	728	58	243	113	6334	48	177	233	126	541	1453	126	666	582	91	260	196	286	611	564	161	292	1501	115	651	361	224	175	245	104	113	343	603	419	84	120	139	164	151	970	478	173
PLA2G4E	4	53	159	54	4	3	40	23	7	2	67	31	13	23	5700	16	21	9	214	1	21	18	4	6	18	176	7	524	153	5	7	5	33	7	35	13	75	166	12	16	165	30	2	11	8	17	4	57	10
PLAAT2	7	65	174	37	57	30	43	407	178	110	1303	106	80	457	51	109	27	2	133	541	51	1339	94	91	515	177	11	312	314	391	1297	668	477	1900	502	9	218	158	115	17	23	142	25	137	714	108	8	16	5
PLAC1	171	1	23	75	15	12	33	68	25	199	466	58	4	18	11	1	0	72	55	1	5	25	3	0	4	2	17	3	6	1	9	27	10	7	144	23	5	1	373	212	136	7	81	29	36	6	6	4	7
PLCD4	8	3	34	7	35	44	35	37	4	12	21	30	6	46	85	4	60	10	132	47	63	10	9	4	39	23	43	29	41	52	16	35	17	7	3	9	3	1	42	20	39	10	11	12	9	93	91	64	11
PLCL1	59	59	130	657	395	864	122	323	119	285	149	323	91	128	170	285	497	84	168	590	555	138	176	147	339	161	767	294	334	343	167	579	204	223	124	265	113	38	487	114	460	79	387	124	270	223	296	239	227
PLCXD3	2	1	53	48	40	598	25	24	226	39	26	149	52	16	57	3	116	5	46	338	100	1	19	3	32	16	101	21	34	122	20	49	74	87	0	4745	2	629	51	18	52	9	105	11	23	5	200	51	14
PLEKHN1	431	543	289	139	325	119	68	628	206	454	1051	195	494	157	404	1931	50	517	2077	183	252	1473	649	481	387	952	346	1468	316	176	430	675	331	513	399	49	223	91	547	658	115	560	200	454	334	387	190	429	278
PLEKHO1	2140	2611	543	1542	2448	5742	1036	3934	1215	2118	697	2306	346	961	1219	1648	4152	1659	954	5794	3686	1189	1891	4784	2977	1549	4000	1292	1477	5254	1128	4335	4266	1062	2296	3267	879	1063	3349	2118	1354	1192	1175	341	1184	2546	4951	4011	2452
PLIN4	84	31	68	68	365	223	56	151	170	115	34	320	105	29	250	225	183	269	1278	275	1519	27	145	55	960	40	316	436	108	2641	208	1269	1178	180	30	507	22	11	1960	933	305	420	79	49	70	2680	6590	2594	507
PLK1	2228	4455	617	2470	2852	1925	4645	3704	4069	1910	7254	4860	938	4070	4941	4461	940	3313	1578	4212	5294	6087	705	2434	4399	4487	1697	3318	3150	1074	7030	3106	2600	3041	3480	9413	5975	1905	5361	2123	3373	5048	5684	4170	4127	3150	1193	7410	4318
PLK4	391	663	216	2381	1394	742	1567	868	478	973	1316	933	303	516	1176	1055	366	1005	451	1383	1674	1623	211	493	1580	1261	454	1433	1308	258	1835	761	344	1177	646	656	1476	524	1739	451	1046	1298	1473	1470	1322	828	135	930	989
PLN	234	158	385	297	2175	1389	36	846	230	220	59	470	173	69	70	344	1063	120	934	713	2685	143	690	313	1062	521	2809	201	820	3201	118	1770	1306	931	185	492	85	1	1730	803	1335	443	273	160	593	2449	4870	1658	735
PLP1	5	5	16	3	125	402	3	17	44	102	8	23	46	2	13	3	102	0	66	199	106	0	7	6	71	17	104	27	67	97	22	115	57	110	6	8	3	5	107	22	35	65	9	13	12	193	935	77	54
PLPP7	29	161	40	100	130	206	82	165	43	89	40	71	28	59	87	63	338	35	50	102	199	31	82	98	109	100	299	54	51	294	36	146	135	55	62	793	51	17	299	144	66	55	36	20	46	115	419	159	131
PLPPR5	0	2	20	0	0	7	9	15	0	8	15	0	1	8	19	0	0	0	0	0	4	0	0	0	0	0	1	0	4	2	0	1	8	1	0	2	0	0	5	4	9	2	5	0	0	0	13	1	0
PLSCR4	267	359	478	3322	2464	2928	323	1667	354	1120	229	513	313	194	340	2756	2860	595	1533	889	1791	416	1210	1202	2241	2051	2439	4126	1520	1828	177	2074	1055	1022	423	1084	490	36	1899	2507	1343	225	609	591	868	901	2013	1120	905
PLXDC2	1744	4633	1427	3608	11504	9045	619	11510	1240	9034	1049	1222	1166	609	1642	1796	12128	954	2769	2797	12870	1911	1507	1708	4340	7851	11936	2821	5619	8922	1190	10075	3105	3872	2362	7412	1640	558	10694	6206	6027	1911	1655	961	5185	3220	9025	6811	4424
PLXNA4	71	118	225	174	735	194	151	187	80	495	233	451	81	94	158	89	1647	5702	919	214	518	21	544	243	534	394	3807	129	348	374	60	1008	574	146	125	1473	60	104	1623	329	916	163	395	61	389	511	2197	1206	1504
PLXNB3	76	11	153	35	464	91	43	78	284	50	175	1173	132	120	192	52	529	5428	1980	205	203	508	59	87	248	38	193	475	105	220	340	325	743	43	20	515	22	11	289	47	89	89	948	5766	26	429	378	236	706
PMP2	0	0	29	0	41	38	7	6	9	9	0	4	3	3	10	0	21	1	12	23	18	1	7	0	4	4	11	3	13	7	2	4	1	33	0	3	0	1	11	4	22	11	5	9	14	32	86	8	9
PNCK	5	37	25	577	76	6	5	100	8	12	4	85	44	9	38	28	53	18	147	13	313	188	9	20	212	18	233	27	14	459	168	120	2867	2	9	55	29	14	390	131	218	72	362	19	3	438	880	743	81
PNMA8A	2	48	39	65	129	350	24	406	18	114	58	35	7	27	66	13	218	30	64	91	127	18	31	54	53	100	295	52	62	577	29	207	198	81	11	221	25	70	1263	911	1236	59	29	36	32	44	501	185	145
PNMA8C	0	1	23	7	3	5	29	37	0	7	14	2	6	32	56	6	12	2	5	15	54	0	5	2	2	7	66	4	25	11	2	15	9	4	2	1	0	0	29	14	15	4	1	5	6	5	29	1	6
POC1A	520	1311	167	1663	335	414	694	634	691	624	972	727	129	283	780	1662	228	751	389	662	1465	1441	352	837	1246	986	470	756	847	378	2021	425	639	523	732	953	1436	351	1517	453	381	1262	557	618	553	765	249	885	888
PODN	711	2397	1040	3356	4938	5497	253	4926	903	3653	743	1576	669	371	601	1266	21944	133	1060	1970	7380	514	4258	949	1671	2822	10959	1348	1657	8000	800	4256	1715	1864	1588	5038	564	61	9509	5034	5882	1033	1425	1246	2749	2036	14257	2692	3895
POLQ	452	398	183	2788	692	758	999	863	419	1416	1788	399	258	402	2417	2188	290	719	907	1556	1230	1388	176	501	1364	864	418	1764	1493	311	4247	1057	367	722	591	397	1156	441	900	345	1309	1777	854	1048	1896	1282	48	729	580
POPDC2	40	34	43	115	76	311	57	208	32	135	27	77	27	49	90	103	216	54	121	268	589	85	133	157	157	60	154	60	50	361	71	318	342	95	56	86	33	40	399	166	85	118	52	55	66	251	575	269	116
POU6F1	107	210	219	221	611	1169	142	521	312	339	167	293	126	117	363	243	1172	489	778	1128	581	113	384	305	406	528	780	1129	302	529	517	602	303	202	143	576	75	191	884	427	348	289	441	348	325	289	714	369	445
PPBP	0	31	28	17	18	0	8	184	2	1	23	22	3	29	106	63	0	8	12	15	6	10	0	6	19	16	12	422	12	1	63	3	10	4	9	40	75	95	1	1	218	15	424	0	30	23	2	2	3
PPP1R12B	890	2298	1833	3691	6919	12813	1321	2634	2630	4810	1934	4389	1569	846	2755	9370	10227	1894	12564	7636	26355	6744	3756	1448	14699	4851	22153	3825	3669	17947	4939	20066	14866	4293	2248	4610	3852	762	21812	8502	7326	9640	3624	4231	4333	15913	37741	17122	4538
PPP1R14A	237	197	193	2218	485	581	210	783	298	123	84	1458	244	478	106	171	287	167	697	336	644	187	794	818	375	151	4032	163	192	998	188	572	2704	467	257	798	185	87	1931	1022	1306	153	525	198	273	1192	3946	932	735
PPP1R14B.AS1	10	29	7	56	7	5	8	14	10	16	12	13	9	8	3	5	1	44	22	7	4	17	4	15	12	16	6	13	4	2	29	2	21	44	14	11	9	7	13	17	18	15	4	36	7	10	5	20	9
PPP1R1A	3	645	26	71	80	138	64	12	45	24	7	457	24	13	14	21	85	4	62	58	98	39	32	3	58	13	14	19	355	178	7	83	82	24	4	1259	39	45	162	65	270	17	187	19	17	168	521	225	57
PPP1R3C	13	110	792	750	319	234	53	129	306	67	24	208	792	56	29	155	754	298	1814	161	356	704	206	346	232	237	610	2852	463	326	37	371	301	440	46	656	11	13	795	2865	325	82	102	95	124	547	896	516	571
PPP1R9A	522	235	495	332	1524	822	56	700	437	97	62	2188	340	80	153	3157	72	2985	2232	721	1219	4192	951	841	158	2282	1759	2293	1339	643	3149	446	521	1942	13	116	32	510	1543	1646	2661	37	1405	39	45	1246	679	200	79
PPP2R3A	64	347	414	514	1009	748	181	354	551	1290	118	588	560	165	529	1138	486	183	2759	637	1008	813	1583	333	1023	1070	1066	2173	817	984	1432	526	494	232	48	316	173	113	1082	1136	644	752	507	211	617	959	787	759	391
PRAME	4	281	24	408	106	36	194	10	7	982	9	931	380	220	71	20	49	2646	17	45	272	1824	5	82	51	1614	205	3025	6	192	11	39	810	109	23	6240	699	6	3013	3020	273	2	8740	498	204	384	4	41	114
PRDM5	14	275	115	97	475	394	47	304	154	103	28	154	62	85	78	39	205	351	259	170	214	29	79	34	107	622	289	161	361	132	98	209	81	73	14	123	24	48	345	68	448	41	392	56	237	129	222	111	73
PRDM8	91	95	173	77	306	698	88	814	197	215	67	123	65	46	66	221	553	47	229	994	428	68	93	133	183	101	248	168	148	400	123	398	224	68	76	207	67	68	621	220	160	56	192	303	198	203	673	284	140
PRELP	1321	1272	2231	1924	6183	4390	125	14612	556	3257	187	1539	762	213	184	2272	7801	230	4846	3377	11345	66	3280	770	1582	5777	7381	651	1211	12558	488	6926	3432	2573	663	2978	148	51	14898	8183	2314	638	709	397	2524	2206	21237	3185	5092
PREX2	112	64	365	494	678	2071	297	500	209	532	192	493	179	301	503	490	1029	268	384	1024	1276	158	449	194	686	279	2990	555	778	904	478	1012	460	694	134	413	192	60	776	371	913	189	581	666	804	385	723	369	422
PRG4	20	2	60	64	130	365	62	328	19	391	24	45	23	12	50	35	82	12	25	77	146	23	15	36	66	25	98	62	157	1510	28	567	69	157	6	691	21	11	324	47	160	25	72	36	110	35	725	24	37
PRICKLE1	60	110	114	158	371	671	458	532	133	253	101	320	60	82	115	293	925	41	246	472	368	130	92	32	210	204	615	165	115	341	138	396	267	126	29	204	23	22	969	588	209	40	345	30	87	135	663	140	163
PRICKLE2	60	403	317	326	1374	1056	1005	931	263	459	250	547	288	242	362	223	1057	714	1932	606	1279	102	542	226	644	544	1510	685	1489	867	288	1034	594	379	100	607	141	36	1154	350	856	389	467	392	337	990	1592	807	551
PRICKLE2.AS1	0	0	9	0	4	1	8	13	3	1	5	5	1	4	10	1	17	12	12	4	3	0	9	0	3	6	1	1	19	4	2	6	0	0	0	1	1	1	1	1	16	2	0	1	3	1	3	2	3
PRICKLE2.AS3	4	0	9	0	2	15	19	7	1	6	17	1	1	11	6	0	8	8	21	10	11	0	1	1	0	5	25	4	8	1	5	6	5	1	2	3	2	2	1	0	9	2	3	2	2	4	1	1	3
PRIMA1	19	11	154	36	360	252	9	27	294	102	18	621	140	13	20	22	80	1	889	568	782	12	367	62	430	33	811	301	153	729	139	446	580	151	61	155	12	6	1225	158	77	198	442	86	48	1338	2718	523	894
PRKAA2	2	9	171	46	682	100	58	36	115	16	57	56	234	55	85	33	34	4435	1786	174	480	8	130	20	114	14	779	308	827	272	117	317	226	89	26	569	4	431	408	673	2746	62	833	105	74	532	510	279	609
PRKAR2B	222	151	476	540	1760	1830	195	455	443	553	194	475	292	175	296	173	736	42	944	2260	1068	131	500	622	419	348	1577	685	1062	876	548	754	290	605	203	322	321	142	715	309	1190	137	640	351	580	357	673	510	344
PRKCB	699	417	545	716	991	9782	490	1462	1468	1592	438	1100	415	344	1096	1020	9349	39	766	17788	2967	408	566	1099	1211	449	1424	1407	1455	2649	2014	3044	824	436	796	1155	276	670	1233	282	890	353	1308	287	1073	1088	2031	1422	256
PRKD1	52	197	134	177	807	276	70	531	95	244	73	136	151	64	111	107	575	51	230	308	310	48	113	81	251	315	861	115	190	290	61	330	298	143	64	267	78	12	505	309	254	118	547	122	209	301	581	281	286
PRKG1	118	452	226	632	1162	899	631	1168	191	491	284	447	133	220	386	434	383	97	569	487	1139	272	436	257	659	1349	1840	432	517	591	312	1148	696	567	188	500	386	62	1372	595	697	328	378	439	656	715	1178	680	732
PRKN	29	30	99	53	165	202	107	125	61	138	69	129	71	106	195	131	345	190	243	161	301	520	130	231	60	126	260	287	208	189	86	226	112	207	35	111	51	14	266	132	103	46	115	71	47	69	294	94	48
PRLHR	0	0	13	4	0	5	3	4	1	0	3	2	4	1	22	2	1	0	0	10	9	0	1	36	2	2	4	2	3	5	1	0	5	0	0	295	0	1	4	0	12	3	6	0	2	0	28	1	0
PRNP	1789	4831	2442	4152	11038	8462	1070	9420	2788	3381	8028	5900	1886	1447	1693	4668	6885	23516	2902	5481	5679	6621	2132	6300	7742	1902	9042	7184	5553	7960	3461	6629	5700	2272	1596	3464	4623	2329	8542	4085	9224	1307	4141	3147	4535	10000	11775	7873	10221
PRPH	0	11	7	6	104	25	0	3	2	63	1	7	5	27	14	2	0	4	12	3	19	31	8	1	17	3	58	2	10	15	15	5	83	12	1	14	31	0	219	3	19	223	205	2	5	15	169	17	11
PRR20G	0	5	7	9	9	0	3	0	0	3	0	6	0	5	8	4	0	2	61	0	0	4	0	5	1	5	2	15	0	2	5	0	8	0	0	6	2	4	1	80	0	10	6	3	0	1	0	0	0
PRRG2	873	483	227	610	178	249	366	678	572	407	471	1923	277	94	529	668	173	985	972	264	554	1126	703	401	673	698	277	525	259	316	861	678	837	1012	1178	1917	506	326	875	1981	406	390	555	1435	365	667	428	766	256
PRRT1	93	51	96	136	254	197	55	168	68	62	86	101	59	72	185	41	393	61	174	155	236	113	258	42	129	125	413	770	56	186	642	175	143	119	56	577	137	37	281	83	82	70	156	71	57	196	395	86	196
PRRT4	1	18	8	7	53	32	14	21	1	5	5	11	1	0	43	4	8	43	26	5	9	1	7	2	2	4	4	17	10	11	9	1	7	6	0	11	100	3	36	11	4	2	31	1	1	13	47	15	16
PRSS1	5	76	158	5326	13455	16	3	2	334	40	1939	64	241	215	9	4	84	44	20	22	21	4	69	3638	20	1144	161	2	514	6	218	62	8122	65	546	1261	152	2	1	1	158	1	232	925	36	6	74	45	6
PRSS2	9	51	568	38766	3244	26	12	19	1343	297	9185	261	140	300	15	105	165	125772	20	80	41	3	71	2564	10	4613	414	7	550	18	829	146	24900	40	4957	1005	289	3	3	5	147	2	233	307	2404	3	274	71	6
PRSS22	1676	1002	2076	4079	1503	1169	1966	2570	831	882	983	2450	1142	1227	2213	618	374	4370	11000	361	226	3221	3636	2027	2634	4496	722	2664	1449	391	1995	2088	5669	919	2307	290	791	929	2513	7918	596	786	312	3595	520	894	2351	845	1723
PRSS23	2284	5971	1340	3638	10868	9733	11034	8050	2791	4783	2765	7743	1120	2010	2752	4962	8296	8834	1702	3375	8605	2733	1773	8100	5105	4769	6645	3270	4567	8511	2547	9678	5173	4883	2789	4441	3332	673	8362	6583	7427	1842	3042	2069	3298	7688	10934	9837	5287
PRSS3	2146	4472	1181	10841	3754	1167	2723	5205	2521	4858	3852	1825	537	2601	3153	2420	880	817	6175	711	2554	10022	144	5704	3086	2113	1373	423	947	83	2694	1664	3866	7225	6029	6623	6881	2859	2457	2546	3562	1779	476	3522	11707	1159	681	4726	1083
PRTG	20	38	81	84	392	270	104	306	122	130	94	68	26	48	270	79	302	55	35	126	346	32	81	26	130	323	827	40	167	125	127	279	79	55	30	66	6	9	275	122	936	46	398	60	140	126	244	209	70
PRUNE2	106	215	435	1021	2846	1118	2519	726	350	699	61	1230	334	87	203	709	3205	578	4342	3023	7029	378	480	138	6010	370	7793	588	1104	6363	404	4573	3797	851	248	2526	577	50	7345	2021	1028	1224	537	661	4761	4773	11470	5806	2038
PSAT1	1410	3557	800	1327	3894	642	1565	2496	1822	2556	70	1871	475	2069	3398	4059	441	5112	1141	1348	4799	7465	127	209	12050	2104	1148	1554	4950	968	6003	2222	1100	2123	2058	999	8192	2307	1223	1042	1191	2651	1348	5756	2732	1980	751	6066	5360
PSCA	215	1317	2989	13	1982	50	11	228	95697	3888	15	1075	10186	671	541	881	94	11	54418	18610	21	94635	21000	868	6594	617	726	3852	4464	86	25603	125	2691	202184	8112	21462	1739	6	630	491	970	20	21283	100304	5	237	1699	1	5
PSD	274	288	63	83	137	346	42	116	113	80	75	77	48	37	145	111	722	313	146	313	703	193	66	332	816	158	240	275	38	1483	421	360	871	94	74	1835	62	32	1067	974	414	295	146	90	31	1512	3631	1508	476
PSRC1	710	892	104	989	444	287	489	431	383	564	437	630	64	306	569	498	134	449	374	290	669	846	124	994	906	606	224	782	593	222	610	333	351	444	620	841	579	151	1641	456	426	694	1112	312	380	431	213	868	1646
PTCH2	119	33	82	217	73	4664	59	349	106	970	78	68	35	63	145	102	1244	360	117	371	384	160	185	80	206	138	443	134	212	849	98	1250	307	189	83	424	54	25	734	350	316	86	301	156	171	71	1258	251	209
PTCHD1	7	1	55	24	86	35	56	37	102	16	37	31	30	42	60	604	14	13	137	54	193	16	96	5	47	51	156	8	101	141	31	221	135	25	16	48	10	510	225	11	156	4	525	19	22	158	319	360	22
PTENP1.AS	0	0	17	6	1	6	2	2	1	1	1	0	4	1	3	1	3	1	2	4	5	0	17	0	1	2	6	2	0	2	4	1	3	0	0	41	0	1	2	1	4	0	0	4	14	8	5	1	1
PTGER3	187	364	208	467	852	781	43	536	631	589	68	173	82	118	70	131	895	10	146	732	970	147	129	121	368	702	1909	45	361	923	51	482	481	215	116	735	118	7	748	779	706	108	364	42	291	624	1452	362	511
PTGFR	19	51	77	163	789	649	101	30	61	121	83	59	18	84	172	17	858	54	49	341	269	50	105	79	148	43	315	168	175	183	63	285	64	97	16	239	80	13	166	44	180	84	63	61	170	70	436	117	166
PTGIS	470	165	660	1296	4457	18034	143	4774	542	4234	281	964	226	92	270	1105	9244	652	2021	1505	5426	23	872	450	1750	1319	6557	605	740	8355	108	4336	2919	3135	279	5953	118	7	8090	6142	3019	226	262	195	1748	1147	12819	2296	1799
PTGS1	384	660	767	294	2045	1908	865	1200	2716	1079	823	6145	515	651	541	343	1799	411	3328	2719	1826	1208	984	672	1365	775	2865	2689	1363	2200	2045	1903	609	1639	1170	1947	634	325	4919	586	1165	342	1130	1328	1743	1019	1869	1324	847
PTH1R	5	56	33	13	121	48	14	58	35	26	10	77	18	12	41	14	68	23	76	66	34	7	36	24	21	21	155	49	34	43	14	48	65	39	8	77	4	7	61	49	315	23	52	35	19	31	178	29	46
PTN	183	127	113	784	517	819	110	90	290	201	107	549	625	246	122	180	300	82	1219	841	404	141	586	364	285	82	655	351	705	802	148	902	556	521	150	214	147	50	554	749	1123	108	313	157	118	560	1004	458	662
PTPN5	8	1	22	39	54	182	20	22	53	29	14	45	12	20	39	4	140	16	54	117	100	2	21	41	27	57	115	18	62	58	9	156	49	85	8	43	14	0	169	39	18	49	16	42	44	66	337	63	29
PTPRD.AS1	4	4	24	32	42	58	20	20	4	13	3	11	9	5	17	1	79	5	5	34	18	0	1	1	1	7	27	3	16	10	1	4	3	15	1	25	0	3	16	14	22	3	12	0	5	4	10	303	9
PTPRN	8	297	49	37	211	25	105	7	92	8	21	12	135	15	59	6	8	197	2	209	32	14	6	11	86	32	72	51	5	44	72	21	93	34	9	2068	21	3	35	13	38	95	52	1	4	26	325	47	155
PTPRS	117	535	725	451	2280	3653	273	1161	1908	2657	495	373	1315	203	3018	1267	4220	323	5935	5319	2028	7264	708	645	1118	1127	3145	3807	783	1617	2553	2457	584	580	171	1706	492	321	11492	1136	2386	2060	1137	530	824	1042	4296	928	5452
PTPRT	2	11	100	43	11	374	52	30	90	36	37	42	9	30	104	0	247	6	192	395	41	8	38	48	16	6	256	24	42	84	86	96	8	22	0	317	2	3	38	41	209	2	57	32	49	16	130	18	30
PTTG1	1443	3945	852	4818	2523	1411	6223	2934	1121	1729	3106	1777	798	2829	2207	2741	537	1271	1508	2323	3369	4294	444	3945	2846	1614	1611	1907	3066	1065	2940	1242	1928	1592	2460	4998	4409	1214	3162	996	2308	2374	2453	1118	1886	7911	699	2459	1786
PTX3	8	9	14	22	410	96	50	78	22	42	8	17	3	45	14	4	15	202	10	33	21	12	15	9	74	12	58	12	20	34	26	31	22	40	7	65	8	1	64	9	14	9	44	34	40	33	131	36	26
PWRN1	4	0	144	1	3	13	28	42	5	7	62	0	3	29	101	2	14	9	15	24	59	2	14	0	1	6	19	4	69	0	4	7	1	2	0	1	0	0	5	0	59	10	11	4	0	6	0	2	2
PWRN3	4	0	144	1	3	13	28	42	5	7	62	0	3	29	101	2	14	9	15	24	59	2	14	0	1	6	19	4	69	0	4	7	1	2	0	1	0	0	5	0	59	10	11	4	0	6	0	2	2
PYCR1	3742	6833	625	1919	2133	1330	1879	2169	5742	3248	7986	6503	930	1980	3265	11569	1636	25435	1418	2246	4298	14000	1079	2731	12843	4658	3248	1356	2540	2433	8459	1758	5015	4351	3215	3746	5940	2303	15112	3815	1131	3824	4600	13107	3752	2188	4000	7945	10710
PYGM	21	30	32	74	183	297	31	102	29	33	47	202	59	28	55	71	425	51	320	189	198	65	88	50	97	25	292	60	93	359	77	222	296	68	46	147	19	20	185	100	111	28	41	52	86	264	729	225	143
PYGO1	26	175	169	216	968	486	93	882	122	218	109	269	80	93	187	892	509	60	390	390	517	70	127	102	279	336	1391	163	534	369	123	488	261	324	57	254	67	84	1440	665	787	105	433	95	722	650	564	776	283
RAB23	238	393	192	277	1452	854	438	905	223	611	628	307	117	133	555	712	748	588	532	492	1800	603	187	239	1434	631	2045	338	745	1495	766	1195	767	343	342	669	489	76	2530	806	726	750	510	290	381	1085	1973	1591	1022
RAB3C	10	9	83	313	177	385	31	162	142	138	22	631	109	25	72	18	364	14	96	234	164	22	136	547	143	207	832	114	146	252	71	263	190	122	9	1513	14	11	159	73	464	60	4714	196	121	37	351	47	220
RAB5IF	1256	1067	110	747	176	324	613	430	1351	287	758	2089	102	275	461	361	221	1155	615	372	443	764	330	574	447	783	590	1046	180	602	1200	787	1854	828	1193	1044	540	211	1722	1686	317	475	173	1108	319	302	879	1438	2137
RAB6B	41	294	81	196	900	506	62	244	384	489	63	160	54	144	109	241	408	69	706	725	446	200	198	86	178	100	609	364	179	370	350	262	523	201	44	298	229	119	978	508	161	92	526	133	236	478	682	300	190
RAB9B	32	20	34	114	120	149	29	85	44	54	22	118	32	8	15	22	136	15	313	111	162	15	39	20	56	104	183	42	60	125	19	215	90	89	57	316	39	12	239	191	249	23	89	28	93	133	234	225	49
RAB9B.1	8	2	32	13	25	52	37	93	4	29	29	4	0	27	66	18	26	6	30	30	77	10	24	1	6	99	46	4	107	9	10	34	5	8	6	5	4	4	27	3	64	15	14	8	4	6	22	3	1
RAC3	165	563	65	3527	368	64	150	226	111	323	265	298	111	239	244	668	126	1955	162	115	417	2165	486	883	380	315	308	207	268	172	518	173	262	865	113	505	368	2723	2083	530	145	238	1151	156	318	111	437	1198	1559
RAD51	286	867	134	1267	975	525	741	709	540	785	1117	687	161	470	1483	1498	190	617	341	809	1046	1594	283	302	1063	1381	358	859	1044	331	1182	747	535	1104	759	574	1372	324	754	307	872	999	816	951	1046	417	203	675	842
RAD51AP1	384	592	181	1941	722	806	5069	1554	475	867	1526	1056	151	251	2175	1715	257	531	582	908	1124	1883	189	1060	1394	1108	532	1466	1594	534	2861	851	393	1324	562	666	2171	575	639	473	1991	1109	2540	446	1824	804	177	1090	419
RAD54L	258	468	68	858	306	253	368	295	217	461	701	283	111	276	766	698	186	475	204	507	669	1050	112	448	794	947	184	1037	715	313	1133	301	186	329	478	483	634	124	753	323	578	743	496	321	609	255	119	442	722
RADIL	21	41	67	19	44	200	29	52	33	41	23	50	32	40	135	30	114	62	43	99	92	7	44	19	32	93	119	64	61	175	15	111	46	44	11	73	18	4	1305	51	62	35	595	25	70	47	200	81	62
RAI2	200	327	491	996	785	1951	169	713	746	506	172	731	307	267	194	311	2552	1765	709	2067	1745	144	713	379	672	566	2441	519	2228	2312	455	1636	1374	925	210	4510	807	209	1656	1104	831	182	499	278	494	1022	2500	1332	1363
RAMP1	1019	6178	681	1304	427	628	144	2103	894	149	239	3457	582	872	160	190	735	4748	171	501	1493	2176	657	194	531	1398	3301	3535	131	1741	244	496	5424	1862	1025	2154	3949	43	3215	882	809	179	6292	1536	1745	1222	3639	744	891
RANBP3L	12	78	28	38	123	94	27	40	17	15	16	7	8	5	44	14	26	17	18	93	25	2	24	11	31	24	31	58	27	18	6	19	38	25	2	4	6	4	29	3	15	17	10	10	12	12	65	24	17
RAP1GAP	1423	473	448	4969	2141	345	743	483	3727	2504	2897	9553	1035	689	985	330	636	3266	1645	1505	968	13789	3527	11489	1879	666	866	2356	574	436	1438	1732	4006	1590	1446	5257	1376	85	3597	8498	1559	277	4783	8720	3503	279	833	1234	3972
RASD2	100	85	108	595	284	340	162	431	94	154	129	1119	78	334	357	338	551	325	340	224	767	139	292	230	370	154	821	281	267	503	122	726	498	215	102	1041	112	61	380	382	507	153	326	341	378	291	1199	304	864
RASGEF1C	4	2	26	123	7	18	15	23	10	6	10	6	11	19	56	123	5	2	6	20	19	39	1	2	10	52	10	8	13	21	23	21	21	11	0	10	3	6	46	14	31	1	20	3	4	11	95	50	6
RASGRP2	121	104	158	287	227	4865	127	341	459	327	86	433	144	83	222	126	3489	41	362	7640	475	113	262	466	306	160	536	371	207	688	588	615	356	125	111	212	149	106	420	139	311	80	285	171	283	223	676	304	126
RASSF10	0	175	115	1250	16	104	1220	242	154	2	42	1018	303	38	55	4	202	1739	943	131	36	406	11	1399	8	1154	71	695	378	199	155	69	419	149	0	589	344	197	23	1530	207	4	303	237	113	163	190	1648	666
RASSF8	96	363	267	731	2092	1589	939	1056	199	835	146	618	174	337	336	493	1232	257	757	655	1141	257	524	207	759	530	3157	395	680	1012	202	1099	465	471	131	742	274	175	1483	632	1067	402	1114	253	559	958	1194	1058	589
RBBP8NL	489	1610	72	3484	195	77	2105	93	246	193	942	561	141	272	226	45	268	1354	750	83	189	2479	194	2479	474	546	334	366	90	184	479	269	2064	263	330	197	1339	11	735	539	1538	513	400	198	203	68	164	732	1341
RBFOX3	2	11	66	11	26	22	66	28	12	18	33	101	36	25	64	9	33	10	298	32	34	17	21	1558	104	28	7	10	35	767	18	15	35	5	4	17	8	5	64	20	25	27	8	21	18	31	277	464	135
RBM20	11	2	51	12	17	92	134	61	14	35	30	8	46	69	108	23	18	2329	618	80	61	18	15	12	13	16	22	91	77	23	16	21	38	148	8	10	5	12	27	102	158	13	42	47	33	32	41	6	85
RBM24	5	18	41	29	123	86	21	22	11	29	20	56	8	17	37	16	50	352	99	67	185	17	89	38	51	17	235	30	248	89	7	67	81	36	10	27	6	3	449	29	64	23	58	7	244	79	207	92	51
RBMS3	164	231	473	1314	1500	3649	235	1236	287	961	270	443	242	263	481	373	2280	263	1488	1379	1261	198	661	239	596	497	2148	660	768	850	337	1591	567	823	152	535	179	64	1232	1237	1141	275	388	459	612	646	1920	534	487
RBPMS	2909	2205	2686	3842	5583	4617	1970	7329	1902	3918	2817	5900	1830	1817	731	1117	3516	1885	7022	3643	4320	2701	6743	2857	5197	3858	11116	8759	3464	5416	1494	6148	5323	4916	3870	3006	869	809	5441	11305	4958	1463	3290	4946	2995	7541	8191	4001	3840
RBPMS2	79	144	122	187	583	631	103	282	400	181	73	615	107	104	102	231	141	84	861	429	955	84	457	200	665	115	1635	122	230	1878	98	887	1405	212	130	662	97	311	1917	847	389	327	568	556	142	1692	3918	1110	704
RCAN2	390	334	584	1144	1896	3534	489	620	605	612	298	1826	518	355	581	1039	2100	1070	1232	2111	2594	289	2118	643	780	562	6723	563	1204	1965	358	3096	1082	879	384	3054	330	146	1257	812	1273	195	887	514	1263	455	4320	988	1235
RDM1	73	37	32	154	54	47	84	140	27	78	223	128	41	30	94	83	56	88	45	95	122	220	35	275	87	96	31	35	149	30	149	38	68	172	35	179	120	25	343	75	73	98	98	54	32	243	25	122	77
RECK	158	374	224	859	1539	2372	177	1130	233	600	243	363	182	166	309	260	2141	113	382	1159	1072	238	550	270	580	425	1639	537	755	874	326	852	368	536	213	591	198	47	1405	360	978	220	702	305	733	482	1043	460	510
RECQL4	1142	1658	270	3849	1119	1356	2268	4005	938	1618	2314	1535	360	1275	2447	3383	473	4912	1392	1486	2935	8475	368	3085	3192	3560	1598	1284	709	699	4298	1153	1945	3885	1005	2494	4088	932	2275	1042	840	1642	1848	3099	898	1632	836	4484	3749
REEP1	13	30	117	543	431	216	153	70	126	454	31	237	93	62	85	41	141	311	381	159	394	44	76	82	141	28	806	105	238	589	137	286	504	59	14	1701	519	137	526	279	1059	65	475	185	85	374	940	383	761
REEP2	28	143	61	84	275	128	39	61	52	44	22	183	27	56	68	87	161	1177	152	125	205	45	220	118	121	382	642	66	72	447	70	233	411	46	42	856	17	19	525	357	323	77	203	26	52	418	906	267	1117
RELN	6	21	135	33	352	120	80	92	102	140	108	72	78	57	183	7	412	22	87	338	296	2	25	25	109	12	353	125	190	103	40	148	70	60	33	78	13	4	101	30	98	44	68	8	80	100	495	87	43
RERG	44	85	306	599	678	1301	143	322	185	280	102	234	337	121	195	308	1881	137	869	272	715	84	744	148	228	140	1152	210	277	968	57	753	898	885	46	344	119	24	1786	4152	246	83	247	89	448	512	1415	728	608
RERG.AS1	0	0	3	2	0	5	1	0	0	0	1	0	0	0	9	0	2	0	7	3	3	0	5	0	0	0	3	0	0	1	2	4	2	3	0	0	0	0	9	3	0	0	1	0	0	0	0	0	1
RERGL	8	3	21	56	212	364	31	87	49	118	19	16	26	20	17	32	64	1	50	131	61	97	79	21	52	12	154	8	23	86	7	89	28	154	7	14	5	1	33	65	37	3	10	8	35	11	127	22	7
RET	10	1471	97	12141	129	378	25	46	57	53	11	52	46	17	178	32	1342	16	42	140	156	425	77	42	57	44	546	49	92	202	84	300	75	51	41	13489	584	21	328	86	586	1509	4048	22	140	71	566	56	223
RGMA	617	453	593	1308	540	4273	189	631	595	719	301	743	1436	210	310	589	9191	1220	3790	1838	6574	90	1677	774	2132	861	6523	949	711	5785	140	3527	6546	506	265	1816	178	39	5884	3372	810	769	323	192	603	4484	14479	2382	3828
RGMB	182	627	296	1513	819	854	931	518	709	605	638	411	386	157	625	799	2781	428	924	902	1553	1632	343	439	1730	709	1911	1030	381	1097	639	1131	1034	414	449	1009	1770	284	3437	1160	358	691	715	882	517	964	2133	941	1147
RGS2	2035	1853	1666	2194	6431	1083	961	11019	597	1472	371	909	524	333	499	1387	773	755	3715	1584	3318	2280	1302	765	1984	916	1819	1012	6377	2056	1753	2073	1676	3407	626	1999	4567	200	1373	1302	1739	1341	1816	815	2535	2063	2328	1678	1345
RGS22	3	4	43	6	101	211	80	159	3	38	59	65	3	24	115	15	89	9	24	11	60	13	3	1	4	23	50	5	147	20	5	29	8	85	8	160	4	2	26	3	39	16	27	5	9	13	42	12	6
RGS4	22	1815	165	262	780	1221	88	676	180	275	132	172	41	231	39	96	402	1329	119	193	513	69	180	182	229	141	1810	147	296	707	111	551	259	202	110	6629	149	86	4620	405	239	51	162	54	151	925	984	1577	803
RGS7BP	72	6	39	179	137	300	36	60	45	194	60	88	27	56	56	170	409	20	204	156	614	38	120	25	83	102	626	58	110	165	36	672	92	176	68	200	40	12	88	201	214	21	73	71	168	15	346	53	108
RGS8	2	3	33	0	4	20	9	1	1	6	9	21	7	4	26	1	2	2	1	39	16	2	1	6	2	1	6	2	4	5	3	0	5	3	0	7	5	0	11	3	7	2	0	4	1	3	9	5	2
RHBG	2	5	31	871	2	10	16	34	3	8	16	24	7	19	38	23	1	78	126	5	62	7	4	128	13	22	55	94	78	3	33	3	3	9	0	11	3	2	251	398	1118	20	41	7	6	20	12	27	98
RHEX	6	9	26	56	67	60	19	52	44	34	16	2486	36	27	33	10	143	2	69	244	34	119	216	8	89	30	180	129	21	34	16	107	15	58	14	41	10	40	97	29	29	1	20	21	45	66	82	38	34
RHOB	4736	35718	9249	8264	13639	19698	9782	17572	6106	3681	25758	19900	5367	2852	9987	25937	6531	15467	6139	12983	26885	67884	33164	11175	26836	7316	23030	15762	20572	29817	20990	28045	18140	15108	12445	10329	10605	5490	16147	15095	6150	21603	3472	6971	6876	21385	44805	16854	17307
RHOG2P	2	0	0	5	1	8	2	2	0	3	0	4	0	4	2	8	11	17	1	4	5	0	2	4	1	3	1	8	6	2	7	4	0	4	0	0	1	4	16	0	5	4	3	2	1	0	0	3	2
RHOJ	189	361	384	401	1327	1502	501	1034	290	765	258	1030	227	532	650	575	1304	690	389	968	1692	278	612	534	1096	452	3090	570	912	2089	381	1333	1282	790	261	1036	400	192	1134	672	488	321	525	513	752	940	1749	849	908
RHOV	80	765	1369	21	660	64	174	187	95	248	518	325	1376	310	2957	269	39	233	8115	76	75	677	104	20	1066	1807	114	2013	408	114	2285	150	517	72	806	45	810	70	531	192	45	850	72	1637	59	398	16	52	196
RHPN1	589	234	264	2459	1334	770	1171	2332	363	1478	1401	1076	212	447	995	1219	320	3973	1194	730	589	4450	745	632	2469	2047	1036	2874	687	537	4213	1312	1798	1030	710	477	1164	418	2065	1379	516	1088	2924	777	610	249	475	2024	1312
RIC3	15	4	114	40	57	595	45	54	89	76	23	45	159	41	118	22	299	1	896	639	84	8	55	58	80	25	124	122	86	100	107	177	72	53	8	21	0	22	127	30	88	21	920	19	45	86	129	78	26
RIMBP2	1	14	73	218	113	361	873	190	77	33	82	15	95	21	52	30	222	3060	13	163	34	54	9	7	11	359	23	39	1233	77	94	83	47	120	14	4878	24	6	18	9	143	50	43	255	32	3	259	16	32
RIMKLB	67	137	313	200	1265	1420	460	458	153	538	658	655	260	174	385	170	931	101	1037	832	639	245	1042	150	258	171	1750	835	1331	530	391	544	386	198	51	418	90	1843	1737	158	2139	199	20146	233	1318	510	425	261	284
RIMS1	10	11	101	131	17	5	34	70	89	3	36	4	67	22	56	7	7	1	201	140	223	2	39	14	89	28	320	51	70	12	67	163	286	132	5	6	2	4	132	20	228	19	94	143	35	485	356	44	143
RIMS3	30	1079	90	163	201	366	114	138	375	215	235	152	76	44	202	69	997	56	346	370	227	372	86	155	136	255	218	476	101	236	111	175	110	47	142	273	444	43	282	240	343	103	114	150	674	203	485	337	121
RIPK4	759	582	1255	1606	948	312	591	571	1684	1236	2456	1164	1246	639	2474	801	527	1703	11527	757	781	3320	1490	593	2918	4284	483	14140	1408	1176	2924	1866	938	1069	1109	712	1002	179	2534	5180	1420	754	1037	3352	582	515	396	887	1132
RN7SL417P	0	0	0	9	2	9	0	0	1	2	1	2	3	0	8	5	0	4	11	26	2	1	0	1	0	2	11	2	1	1	5	6	0	1	0	4	0	0	12	2	1	3	0	0	0	4	0	0	1
RN7SL526P	0	1	1	0	0	6	0	2	0	3	2	0	0	7	3	1	14	1	11	4	6	1	3	2	3	2	1	0	2	1	1	2	0	1	0	0	1	0	6	0	3	0	0	2	2	0	4	3	1
RN7SL68P	0	0	9	12	2	21	3	10	0	5	2	2	1	4	10	0	29	4	14	9	7	2	14	0	1	10	5	10	1	0	3	0	0	3	0	0	2	1	14	0	1	3	1	4	1	3	0	1	2
RN7SL69P	0	0	0	1	0	7	7	4	0	1	1	0	2	3	4	0	9	0	3	0	3	0	2	0	0	1	4	0	0	0	0	2	0	0	0	0	0	0	0	0	0	0	0	2	0	0	0	0	0
RNA5SP202	34	34	26	7	0	3	6	59	79	0	1	2	0	1	26	8	0	7	1	6	4	13	1	12	3	2	5	1	0	8	1	0	3	9	5	22	2	4	5	2	0	0	2	2	0	4	11	7	1
RNA5SP92	0	0	2	4	0	3	6	11	0	0	3	1	2	3	6	2	16	0	4	2	4	1	13	0	2	9	12	0	3	0	3	4	0	3	0	0	0	0	6	0	5	1	0	1	0	3	2	0	1
RNF112	6	6	27	20	26	42	11	34	27	10	16	24	17	21	34	4	25	15	35	106	27	31	31	5	36	26	60	12	21	32	34	23	14	17	2	33	23	2	31	5	69	22	19	18	31	19	29	18	16
RNF150	232	410	475	698	833	2021	120	679	112	607	150	400	323	104	229	306	2164	82	2255	1515	1804	107	790	167	650	538	1998	202	496	1814	166	1705	744	339	237	783	93	90	1477	893	767	269	790	202	384	1368	2587	982	500
RNF165	5	9	73	11	184	421	29	87	22	61	31	18	50	55	93	20	176	19	324	32	78	8	48	9	49	39	82	83	31	27	10	125	37	24	10	57	6	6	43	44	56	11	6	11	25	42	140	31	15
RNF180	56	34	124	173	399	254	58	376	79	164	59	104	101	55	84	131	508	88	343	390	516	32	149	83	150	285	592	139	177	127	98	564	166	209	42	93	38	14	311	80	141	45	290	54	368	122	359	172	177
RNF183	2	11	214	92	42	95	39	114	89	8	215	444	138	46	264	36	43	59	659	145	377	11	506	3	456	458	49	279	68	90	425	48	533	92	104	272	521	55	37	21	251	15	66	579	21	479	54	102	112
RNF186	10	1690	95	4179	3	54	166	1704	49	32	33	22	23	37	494	692	323	17	22	22	37	86	6	26	93	1383	109	11	530	54	82	16	367	643	103	99	706	7	71	206	669	58	23	202	2944	347	39	79	32
RNF216.IT1	7	7	6	48	6	43	18	32	5	13	10	6	0	1	20	8	47	10	19	41	29	4	41	7	5	32	39	14	17	0	24	17	5	15	6	6	1	11	18	2	20	5	6	9	6	10	11	3	4
RNF217	114	276	353	264	1155	1222	475	1521	186	595	152	577	340	130	233	246	901	136	3029	540	887	175	206	1025	501	553	1283	1168	1657	445	174	764	359	343	180	775	149	62	823	516	512	278	499	143	514	425	720	565	305
RNF217.AS1	7	6	52	11	27	55	53	210	3	16	35	34	14	51	128	8	30	8	67	19	66	2	18	64	8	364	87	22	90	4	7	33	81	9	0	32	3	4	64	14	38	10	26	14	14	30	42	13	10
RNF223	110	276	187	186	127	58	27	138	772	137	207	87	119	134	262	278	4	21	1419	199	151	1380	455	74	438	367	223	523	159	22	770	154	468	298	365	13	194	96	491	1172	35	211	93	942	81	106	127	104	101
RNGTTP1	0	0	8	1	0	12	1	1	0	3	1	0	1	0	3	0	4	1	3	12	0	0	1	0	5	0	9	1	3	0	1	2	3	3	0	0	0	0	2	0	0	0	0	1	1	0	2	0	0
RNU6.1176P	4	0	1	17	4	30	4	4	0	3	2	0	0	1	10	5	31	1	11	3	7	3	23	1	4	16	30	3	2	0	0	5	0	30	3	4	5	0	8	6	3	1	1	7	3	7	2	0	2
RNU6.1226P	0	0	0	3	0	4	0	0	0	0	1	0	0	1	1	0	8	0	0	0	0	0	1	0	0	4	6	0	0	1	1	0	0	0	0	0	0	0	1	0	4	0	0	1	0	0	0	0	1
RNU6.501P	0	0	1	2	0	20	0	16	1	0	1	1	1	1	0	2	9	2	1	1	1	0	4	0	1	5	4	1	0	2	2	8	1	7	0	6	6	0	3	0	1	0	2	1	0	4	1	0	3
RNU6.908P	1	0	0	2	0	1	1	0	0	0	0	1	0	2	1	0	4	1	1	0	3	0	0	0	0	6	3	0	0	0	0	1	2	3	0	1	0	0	1	0	0	0	1	1	0	5	1	0	0
RNU7.57P	0	1	2	5	0	4	0	0	3	1	0	0	0	0	1	5	15	0	2	4	0	0	1	3	2	0	10	4	0	1	1	1	0	1	0	4	1	0	8	0	4	0	4	2	1	0	0	1	0
RNY4P36	0	0	0	1	0	6	4	7	2	3	0	2	0	3	1	0	4	3	3	0	3	2	4	1	0	1	10	0	2	0	1	0	0	1	0	2	0	0	3	0	2	0	6	4	3	7	0	1	1
ROR2	243	773	278	1286	1765	740	1399	1158	802	634	163	1183	177	65	228	274	1348	106	617	483	1292	125	383	308	986	884	1193	420	378	1777	282	1250	1231	326	237	3197	88	42	2591	869	880	371	1132	391	426	1122	3869	1609	1866
ROS1	1	1	93	2199	54	11	50	46	8	17	29	175	1	20	54	0	2	10	13	3	20	6	54	18	16	328	18	58	76	1	24	89	57	583	176	7	6	1	178	1158	1169	3	69	48	1	10	5	34	24
RPL13AP11	1	0	3	29	3	29	0	6	0	5	1	4	3	1	3	2	30	0	16	15	9	4	2	2	3	1	8	0	4	11	2	13	2	1	0	12	3	0	8	1	12	3	6	5	5	8	7	2	1
RPL7AP28	2	0	1	7	3	10	1	1	2	2	3	5	6	3	3	1	4	0	8	11	8	2	11	2	3	5	13	5	4	17	1	3	4	0	0	2	0	0	13	4	9	3	1	6	5	7	22	4	3
RPL7P3	0	0	2	0	0	0	0	0	0	0	0	0	0	0	2	0	0	1	3	0	1	0	0	0	1	0	1	5	0	1	1	3	1	0	0	0	0	3	3	0	2	0	0	0	0	1	5	1	0
RPRM	8	1	4	55	1	11	0	1	57	14	2	5	29	7	2	3	1	3	36	36	35	1	25	13	21	10	44	19	7	66	2	10	25	16	5	87	0	1	27	59	43	6	49	6	2	70	45	11	4
RPS26P21	0	1	2	4	2	37	8	3	2	5	2	8	0	4	0	4	33	1	7	13	2	0	20	1	4	14	14	2	4	3	11	10	0	6	0	0	4	1	1	1	0	3	0	2	9	3	4	2	1
RPS6KA6	6	3	79	2797	92	132	415	47	136	17	44	24	85	32	58	13	797	2	359	155	94	0	37	7	22	18	56	163	107	41	45	71	37	27	6	17	73	0	90	22	51	13	192	15	29	47	103	26	26
RRAD	92	2813	847	276	230	149	128	1541	75	121	57	1342	577	72	127	473	342	15	792	333	243	73	546	109	322	626	907	1101	364	643	39	307	418	89	128	165	97	8	818	410	140	108	129	61	253	322	599	806	169
RRM2	5356	13098	1401	9902	8223	3825	7848	3341	5930	5797	9289	2580	1713	2721	9271	5488	1687	2934	1984	8151	12429	11280	1199	7125	9144	7326	3799	6692	7574	2055	11175	5119	4590	4125	6321	6894	13615	3861	5200	4669	4133	12512	5759	2801	7342	2586	1402	5868	4088
RSPO1	9	6	22	13	68	71	8	44	33	9	10	20	10	6	22	2	307	5	39	195	56	0	12	25	31	17	247	34	27	37	24	83	103	32	1	61	0	1	238	10	34	46	20	36	23	58	591	66	92
RSPO2	37	89	168	65	261	66	10	8	34	37	9	56	57	19	30	2	479	2	250	221	83	6	279	68	32	33	370	24	78	47	6	148	148	5	71	175	8	2	19	11	118	10	84	14	125	22	238	17	111
RSPO3	180	237	364	914	1531	919	43	375	129	289	54	524	154	157	81	130	3057	26	376	624	601	9	1082	365	702	151	3029	111	449	516	76	912	520	321	261	647	48	15	745	242	609	192	259	27	514	637	909	347	672
RSU1P3	0	0	5	3	0	1	0	0	0	1	1	0	0	1	3	0	1	0	1	0	7	0	0	0	0	3	7	1	0	0	0	3	0	6	1	0	0	0	0	0	2	0	1	1	1	0	0	0	0
RTL3	0	10	7	0	25	58	4	19	1	12	0	2	0	4	10	5	18	1	0	0	10	1	1	4	15	7	10	1	4	7	0	20	23	6	0	15	0	0	32	9	0	7	1	0	3	8	97	25	23
RTL5	89	109	47	265	370	752	387	255	128	259	65	283	82	47	66	104	589	254	217	389	505	63	284	126	191	161	619	606	161	588	101	518	374	149	102	4131	27	182	565	399	405	92	811	77	177	189	749	237	304
RUNX1T1	121	259	184	661	510	2348	185	871	179	598	201	108	86	97	240	168	2491	37	235	475	953	79	376	108	351	515	1383	124	221	884	83	1302	376	382	132	748	93	26	896	889	492	149	243	156	279	640	1450	536	477
RXRG	3	2	22	5	8	24	1	1	6	14	2	14	5	6	15	0	10	5	9	31	13	4	16	1	9	3	19	9	11	16	3	12	31	22	1	12	1	2	7	6	24	5	7	5	4	17	80	16	11
RYR2	93	33	273	202	421	394	207	1896	107	911	2867	1220	52	91	303	2165	132	27	793	196	614	3581	210	46	350	110	704	456	260	375	103	997	234	109	248	286	143	6	414	63	507	140	814	87	476	627	912	501	77
RYR3	8	29	175	23	133	236	82	77	36	178	110	69	61	101	212	151	138	81	300	158	261	58	83	20	202	67	258	103	214	89	156	149	796	59	23	28	70	33	153	24	173	68	562	97	263	220	245	121	45
RYR3.DT	1	0	30	3	0	3	6	0	0	0	2	0	0	3	13	1	6	0	1	1	11	0	0	2	0	1	1	0	5	3	1	0	2	0	0	0	0	0	2	0	3	0	0	0	1	4	12	0	0
S100A7	0	313	43730	1573	88	1	170	0	0	0	7	0	444	15	1688	2	1	0	43865	0	18	1	4	9	1	577	4	7161	3400	1	38	0	6	43	1	4	4221	37	1	0	44	4	0	85	21	1258	8	11	280
S100A7A	0	2	495	58	2	0	13	6	0	0	2	0	4	3	158	0	0	0	184	1	5	0	0	1	0	6	4	180	60	0	0	1	0	1	0	0	69	0	0	0	295	0	0	12	0	6	1	0	4
S1PR3	258	433	686	1415	2027	5767	750	2588	508	1988	643	3706	306	622	693	2439	3297	3994	993	4847	3019	600	1332	5419	1635	1529	5142	532	7573	4435	595	4625	3167	869	488	3354	387	124	3369	2488	997	954	739	439	1237	1160	5211	1660	3556
SAA1	40	152	2840	29289	95	27	925	2396	94	9	265	692	35	299	34936	13	74	43	3061	92	88	20	5	273	3477	18125	88	6301	254	72	80	85	1735	158	815	650	3233	214026	53	292	4406	63	13	106	238	3298	299	305	40
SAA2	3	99	375	5592	15	6	97	106	20	3	85	42	8	28	2431	15	7	5	510	2	17	0	1	41	657	2973	6	1789	192	17	31	26	420	27	167	32	568	24764	18	114	938	50	1	52	63	309	33	25	3
SACS.AS1	0	3	16	0	1	5	21	8	3	6	3	0	0	9	31	15	0	2	3	5	6	0	2	0	0	1	9	1	8	1	1	2	2	2	0	0	0	0	8	0	11	0	1	3	1	14	2	6	1
SALL1	38	59	101	181	114	9	301	21	304	68	227	191	54	265	88	4	12	3	13	379	168	191	304	33	64	62	779	491	285	9	384	76	25	190	157	73	161	37	2	97	479	77	195	114	221	58	37	17	204
SALL2	25	113	50	68	420	442	396	165	119	160	43	83	99	24	89	53	519	414	379	300	262	26	189	88	161	179	435	144	66	519	50	323	242	76	59	1909	21	24	906	365	618	64	1719	62	81	273	910	229	422
SAMD11	113	128	113	269	95	1078	42	335	251	169	57	183	62	66	74	109	1317	223	67	793	349	67	330	124	161	311	532	59	121	552	512	472	481	205	300	210	72	2	477	6175	303	22	453	107	80	410	1253	276	550
SAMD4A	298	758	419	394	1920	2804	529	1937	345	968	272	743	266	614	1113	642	1557	1653	627	1474	2087	1255	980	408	1321	1084	4407	1800	810	1426	1350	1835	989	404	499	1014	755	376	3086	919	1789	1381	778	651	1568	1266	2567	1247	840
SAPCD2	3529	2519	302	2217	1113	584	4684	2312	1935	1256	5896	1122	233	2033	2674	7147	506	4086	840	1212	3469	3305	368	8104	4772	3855	1894	1462	1081	513	5383	2061	1463	1886	2312	4144	3697	355	4511	1494	1394	2881	1074	1487	1180	2939	907	5710	8746
SATB1	389	527	589	3820	2215	3746	573	1719	690	2272	234	1451	823	334	596	437	3076	937	4564	4661	1457	1467	698	545	3775	511	2046	2411	1718	1630	873	1771	986	1005	334	2473	1273	260	1342	1507	1353	376	1583	2251	1373	3521	1808	2059	1355
SBF1P1	0	4	15	3	0	15	5	8	3	7	4	0	1	2	46	1	10	5	5	31	21	11	3	1	4	4	10	6	3	2	7	10	1	0	3	5	2	1	5	3	4	4	5	4	7	1	4	3	3
SCARA3	87	372	1296	648	1356	6087	241	480	756	1795	205	3949	1164	199	138	108	5797	6914	6307	5097	2770	96	1096	988	511	416	2625	5322	868	2956	1474	724	1076	610	341	3267	133	470	1425	3996	1319	156	2001	1115	342	1999	3690	691	3562
SCARA5	32	13	126	143	796	5740	33	68	485	634	35	248	365	35	60	6	1530	243	842	1228	219	10	34	53	87	30	957	442	471	1077	344	318	8	720	9	43	22	5	52	3	189	28	385	609	166	50	1748	281	37
SCG2	46	84	89	242	1362	157	11	168	154	164	30	27	43	46	33	174	149	41	9	220	213	210	47	37	412	68	197	35	161	282	115	244	292	214	75	15176	17	7	186	44	78	199	240	693	101	56	1491	78	81
SCGB3A1	4	8	1261	3	386	12	16	16	133	0	329	23	3524	88	23	1	48	4469	12768	47	20	444	22	575	3	7	185	1352	385	13	10	7	38	4	12	13	6	15	11	9	4	2	7622	74	5	3	18	4	15
SCHIP1	6	12	37	50	71	102	24	45	3	125	15	45	9	16	51	14	44	20	55	24	54	10	52	18	42	26	99	24	43	53	17	54	34	19	2	29	10	1	62	31	71	31	13	28	39	47	36	24	55
SCHIP1.1	45	66	66	102	85	61	55	151	24	125	35	182	49	44	40	133	55	112	51	78	286	89	153	61	168	135	550	31	46	303	34	206	240	38	52	159	59	7	307	285	19	112	30	72	34	157	369	252	193
SCIRT	42	40	13	220	163	13	213	186	14	164	129	173	23	273	24	360	8	49	18	11	83	464	22	259	260	342	40	643	51	14	148	25	166	147	124	71	146	16	67	173	383	168	43	45	35	77	16	169	119
SCN11A	1	0	75	20	31	191	29	53	14	9	30	11	1	19	56	8	43	12	13	69	37	0	32	6	18	26	85	14	63	29	17	18	13	5	8	8	7	2	6	119	68	13	10	5	20	12	28	7	7
SCN2B	2	1	36	222	121	152	17	35	12	20	16	21	25	23	56	4	369	18	86	18	49	5	15	3	19	6	146	12	24	155	2	31	21	18	5	60	0	2	84	30	111	6	5	6	8	15	170	20	48
SCN3B	14	16	69	941	106	92	8	76	40	65	8	59	63	13	27	44	30	142	69	108	67	51	24	1166	69	31	170	63	53	66	64	61	60	53	6	250	14	5	110	41	560	23	238	39	56	47	122	53	25
SCN4B	33	30	136	134	350	423	44	132	167	158	35	165	71	38	59	124	769	76	291	448	305	92	329	51	104	77	2556	285	122	282	99	398	189	97	31	353	19	9	457	178	586	39	223	185	210	88	942	74	545
SCN7A	0	4	154	20	277	952	57	96	61	115	52	31	53	38	84	11	431	5	196	372	446	0	32	20	108	77	474	131	248	163	22	547	95	68	6	43	1	6	643	141	154	77	8	85	39	240	880	154	87
SCN9A	16	36	68	11	224	355	56	121	17	100	39	14	37	25	86	245	61	220	361	72	281	492	29	28	75	94	128	22	182	88	24	190	76	68	18	180	27	1	206	37	58	36	125	14	45	97	149	73	33
SCRG1	43	16	114	107	420	138	75	76	34	49	53	341	46	35	94	18	429	41	99	84	382	10	72	76	247	27	923	21	68	98	7	308	458	261	35	258	9	6	364	112	51	84	57	27	105	1083	1465	108	236
SCUBE1	622	105	118	376	220	45	82	156	431	117	220	673	51	120	620	2059	121	121	583	244	962	115	489	115	334	80	406	1081	325	759	387	1286	225	188	351	186	48	70	572	401	694	164	624	643	87	562	1716	467	397
SCUBE2	23	122	92	1158	260	181	38	144	183	87	45	1087	41	44	93	27	262	18	492	408	274	27	110	126	119	64	388	128	155	264	78	193	283	1108	33	109	72	10	430	995	409	67	149	189	102	202	733	551	402
SDC3	4396	5129	913	3811	6512	9346	1424	4196	3008	8296	961	8172	1278	1133	2327	4679	9936	11271	1829	4149	10853	9432	3924	8863	8912	3077	9337	6144	3608	11278	7428	9486	7668	1649	4170	8447	2880	2230	14345	11946	6277	4269	4355	3670	2699	5787	14819	8844	9239
SEC24AP1	0	0	8	2	5	32	3	6	0	6	6	1	0	1	12	0	15	1	10	18	0	1	9	0	1	6	8	5	4	1	2	11	1	0	0	4	0	2	10	2	3	0	0	2	0	0	3	4	0
SELENOM	1757	6297	2169	5574	3100	3056	1493	6619	2002	1392	477	11966	1497	2718	1140	1289	4622	2784	2641	3828	3645	3390	3376	4402	4133	2194	8436	2166	863	4973	2394	3695	6297	5917	1519	5037	1652	1132	5997	6977	1544	1143	2104	2178	1208	3978	10286	2776	3494
SELP	81	49	286	152	463	2500	169	632	678	612	109	711	352	39	295	58	1875	227	547	1891	955	3	66	276	608	46	1449	541	478	1797	235	1212	704	650	72	872	97	35	888	414	380	270	367	384	654	269	2278	384	181
SEMA3A	88	220	369	1918	695	808	579	865	151	744	216	387	138	111	4471	336	547	3171	1124	515	730	342	291	340	438	533	844	255	1392	756	256	660	304	551	172	274	270	25	633	1280	2060	146	329	1785	417	1117	862	486	5530
SEMA3C	315	1367	1152	13916	5125	6805	6700	5859	1234	4292	373	582	1768	284	15568	1651	4103	1790	1830	1434	5389	870	973	203	5995	18215	2074	45091	2181	3801	3230	2682	2446	3279	2596	1451	3262	53	3090	10467	15793	3360	1896	5085	1711	2375	4446	5219	1123
SEMA3E	2	2	157	8	160	530	48	44	157	60	50	1491	81	38	70	19	112	2754	541	130	2612	1	380	544	78	153	200	123	128	218	18	144	1511	828	17	76	306	2	112	9109	56	16	71	549	303	42	280	74	72
SEMA6D	47	924	150	1711	422	420	195	332	179	381	130	153	48	201	168	118	1434	96	354	406	547	78	192	42	150	248	624	231	236	191	531	511	228	1685	108	276	1637	45	208	89	1227	199	183	123	598	187	621	1079	225
SERPINA4	21	18	105	953	370	19	86	1	787	1201	332	7612	774	119	108	0	30	132	91	644	1681	5	4251	689	4580	5781	89	603	386	1264	299	304	3072	1914	484	31	256	49	139	3748	758	139	406	2139	63	493	206	33	2689
SERPINB3	0	0	3353	519	112	0	93	0	0	1	25	1	2603	25	1	0	17	0	23191	0	4	26	0	0	15	246	55	9476	3438	0	23	2	3	0	88	4	16	0	0	10	24	2	0	123	51	1664	2	0	0
SERPINB4	0	1	2762	660	32	0	54	0	0	3	43	0	281	3	22	0	2	1	4032	0	19	42	0	0	10	11	90	6713	1206	0	35	1	0	0	54	0	50	3	0	4	12	0	0	41	50	569	0	0	0
SERPINB7	0	28	165	110	610	3	73	11	81	110	9	1	57	6	12	43	3	2	386	94	112	796	28	2	420	147	20	116	100	68	605	131	4	195	148	3	152	1	7	14	5	173	9	139	18	46	2	0	1
SERTAD4	101	317	270	458	452	434	86	155	206	373	122	4907	569	211	51	57	518	73	1568	390	476	174	882	92	859	217	1049	1035	165	883	1076	723	666	715	48	88	2061	212	895	411	258	294	1743	1599	126	720	733	338	251
SERTM1	0	0	10	0	9	6	1	0	9	2	2	2	9	0	1	0	3	0	1	18	2	0	1	0	8	0	26	2	3	0	2	0	0	11	0	0	0	1	1	1	0	0	0	1	0	1	12	0	0
SERTM2	1	0	10	0	44	42	7	9	18	19	13	14	0	4	21	0	23	1	4	118	83	3	8	0	41	3	34	38	29	25	8	23	15	2	0	24	5	1	45	4	7	5	1	4	15	55	116	13	51
SESN3	354	455	1294	2324	4215	13034	2915	3011	1234	2519	235	2101	1544	195	483	3667	11236	12535	6596	15452	2698	1821	560	681	1475	602	3493	3486	3436	3538	2056	2982	982	1182	365	3468	662	754	2388	1129	5522	460	6057	596	2163	794	2918	1556	1230
SETBP1	168	169	395	2446	1295	3013	364	940	815	753	211	565	337	138	415	428	5450	187	1242	3962	1835	131	793	237	626	632	2468	777	728	1334	644	1916	677	821	186	1794	173	58	1481	485	803	216	1573	339	1230	635	2214	795	664
SETBP1.DT	22	10	47	157	87	127	14	70	38	24	17	32	23	17	29	12	361	11	35	119	72	4	37	31	25	20	162	19	40	28	18	79	49	65	15	53	13	7	97	31	33	11	53	13	46	33	91	18	39
SETP11	0	0	2	35	2	11	1	0	0	3	4	1	0	1	9	1	8	0	10	12	10	0	2	0	2	2	21	0	3	0	1	8	0	6	2	1	0	0	3	0	3	0	0	1	1	8	2	0	1
SEZ6L	8	2	59	9	14	69	33	45	7	25	20	1	32	27	57	2	37	10	53	166	86	7	5	82	60	14	25	6	43	35	13	59	36	28	2	11621	2	1	29	31	30	23	7	1	12	17	150	9	12
SFN	8719	31805	10859	650	5798	2003	10504	4094	11737	7381	22565	7228	7713	3638	9334	7414	922	10722	40680	3324	8414	27363	10603	7839	9944	8079	3687	24775	20683	3303	15132	6771	6563	5693	13426	3590	11537	3454	5131	13003	938	17799	1242	14154	2116	3987	3810	9049	5014
SFRP1	39	33	231	86	2566	3123	68	1107	339	2020	20	177	993	107	249	41	10559	18	4410	598	865	40	93	149	815	23	882	857	711	935	42	1349	547	2004	36	929	34	9	1986	341	405	221	256	93	725	634	7453	543	355
SFRP2	1676	7015	825	2093	65808	26036	267	65518	806	18243	140	2182	1301	153	2067	2267	59591	1742	1770	2435	8487	402	231	2834	13080	17943	4610	486	1593	18485	27	5709	11079	22868	570	26117	680	88	11093	25251	2530	5452	310	229	3810	12167	52870	10677	16699
SFRP4	2631	3793	2084	6323	25321	18028	83	14933	177	10262	353	1362	169	322	928	2744	10757	5824	71	1047	17405	82	1826	2540	5394	17022	6189	202	2671	19180	35	8684	4384	3941	366	14826	1614	24	30146	25520	5513	963	380	184	10668	10386	21050	11259	10292
SGCA	70	56	151	89	218	137	48	32	83	36	21	291	106	98	28	89	82	106	249	362	307	19	794	158	90	137	1724	72	64	439	31	446	811	105	110	296	20	5	836	169	148	60	66	44	122	350	1296	325	363
SGCD	193	993	477	906	1511	1610	200	750	242	1195	381	386	221	157	483	453	2691	162	441	813	2943	553	764	360	786	1952	5029	416	992	2205	393	2011	1134	704	341	551	252	50	2483	853	1798	540	684	309	1033	1241	2637	1083	1432
SGCE	97	401	346	786	2333	1679	213	1154	262	621	215	998	210	202	387	271	1214	3769	838	894	852	218	621	620	478	1893	2283	366	1116	1194	358	866	837	1840	270	1047	283	328	1850	2643	2056	235	1019	221	514	731	1832	643	747
SGCG	3	17	10	128	24	59	21	13	7	16	3	0	1	2	21	4	8	3	3	6	16	5	0	2	4	5	8	2	16	30	1	2	1	19	2	2	2	0	8	5	8	3	36	2	4	13	6	7	5
SGCZ	1	0	34	8	0	5	8	0	2	3	8	1	0	1	20	3	3	2	2	1	8	0	5	0	0	2	3	19	1	0	2	7	4	0	0	2	0	1	4	2	6	1	151	0	1	0	8	0	1
SGO1	177	455	85	1980	301	452	585	489	244	361	918	470	74	762	1056	721	250	433	271	708	909	984	153	540	953	600	399	628	665	116	1090	345	252	409	279	467	826	126	1112	354	526	418	671	468	550	657	100	469	471
SH3BGR	2	5	5	2	1	4	3	7	2	6	4	4	2	0	10	6	1	4	10	10	3	23	14	9	5	0	8	7	2	21	2	7	22	2	2	10	6	0	18	16	2	2	4	1	1	8	23	11	8
SH3BGRL	2908	3733	2953	12395	17394	13612	3730	12533	2912	8632	6501	10721	2378	1019	5776	7748	13779	915	6858	15096	12399	4946	5593	2945	3911	7799	9383	7932	8283	6637	7319	15542	4416	9259	6342	5409	1906	1123	10751	9810	8090	4742	8726	5572	5750	7079	9401	5400	3737
SHC4	40	21	69	76	157	86	32	167	18	62	34	39	19	49	59	29	93	597	72	31	134	16	56	21	69	28	195	37	85	80	24	96	41	68	20	68	35	8	95	58	182	19	127	12	70	110	175	36	42
SHCBP1	285	761	184	1052	1027	735	711	665	1064	716	974	1579	190	687	848	913	192	699	440	1644	1136	1744	121	539	1361	1352	443	1011	952	269	1664	729	496	1024	378	901	1327	336	1610	527	690	1161	1529	1251	846	1334	151	865	493
SHISA3	49	73	67	135	80	3368	37	36	286	581	18	183	44	9	32	31	3920	28	39	356	818	90	144	32	87	82	880	8	203	1443	9	486	32	386	72	220	910	2	1083	137	322	18	20	7	157	61	406	109	167
SHISA9	4	2	42	2	18	43	39	12	3	16	29	4	11	29	120	3	3	451	22	48	74	1	2	3	17	6	29	8	2064	17	6	26	25	9	1	2	2	2	13	11	67	8	13	2	1	39	136	12	6
SHISAL1	7	177	76	46	466	183	51	95	130	285	52	99	28	77	148	50	164	142	101	262	922	23	44	59	389	207	242	254	134	1325	105	259	176	110	11	1069	64	22	695	134	139	179	117	71	146	1211	1690	1118	103
SIGLEC6	14	18	122	66	75	290	58	197	139	75	51	48	52	25	49	31	326	8	29	598	296	10	237	39	98	152	370	68	43	411	87	346	10	70	54	108	25	30	327	46	428	6	29	35	81	110	106	66	64
SIM2	1084	427	477	1721	684	443	1373	1547	1311	1826	3810	494	938	485	2176	1496	314	2091	5451	286	876	1853	1426	531	2907	2952	419	4044	1117	1251	2873	2287	638	1145	1608	462	659	258	3777	978	762	921	879	5177	631	539	642	1282	2049
SIX2	20	115	18	83	126	949	291	186	69	104	24	198	2	86	49	1809	203	257	161	117	821	1283	15	93	399	16	117	1121	6	1643	34	405	2313	184	62	1175	53	34	1442	911	28	235	634	42	97	642	1377	579	224
SKA1	320	986	162	1417	796	432	445	252	363	483	859	504	117	409	763	1025	270	963	264	690	1918	1700	67	937	1196	1218	488	485	585	278	1357	529	230	926	323	892	1187	652	616	613	474	935	648	419	729	675	103	1280	982
SKA3	533	1533	266	3600	1370	1028	4522	1655	708	1290	2002	1518	346	1117	2550	1896	464	1267	541	992	1904	1572	243	1971	1719	1914	999	623	2205	562	1391	561	650	1451	1403	1589	3265	771	2769	534	1942	1674	1504	1604	1049	1319	314	1894	1151
SLAMF9	16	82	22	84	61	2	35	41	10	4	11	54	2	15	30	1	0	0	9	6	15	33	1	10	32	27	27	9	11	6	6	7	47	12	37	96	18	13	8	13	63	10	20	3	40	6	0	20	10
SLC18A3	0	1	13	11	1	10	0	0	1	3	0	1	66	0	22	0	0	0	91	5	17	0	0	0	8	1	16	12	9	13	0	15	59	7	1	5	1	2	27	4	0	36	1	1	1	9	200	11	9
SLC22A17	140	735	186	340	443	506	143	498	472	255	135	650	201	261	126	125	876	241	728	770	632	70	655	242	352	407	1253	267	181	896	167	655	774	283	135	705	113	31	1651	817	417	142	1773	131	191	486	1737	551	687
SLC25A10	618	1079	163	964	174	348	406	485	544	246	1239	1334	165	288	1014	1330	224	1320	755	319	538	797	462	1090	905	457	382	507	270	223	1093	309	723	1162	436	659	1353	769	879	797	129	799	296	894	185	1375	442	1070	883
SLC25A27	3	7	62	559	347	490	945	328	41	352	22	44	55	21	36	104	178	363	544	161	67	206	83	77	113	63	186	549	300	36	52	114	46	104	6	56	128	13	251	21	335	108	119	51	92	153	57	97	83
SLC25A36P1	0	0	1	1	0	10	2	0	0	4	0	6	0	0	2	0	5	0	4	4	2	4	3	1	5	0	5	1	0	0	2	4	0	6	0	0	0	0	0	0	0	0	0	2	1	0	3	0	1
SLC26A10	0	1	0	2	4	2	0	1	1	5	0	0	0	0	3	2	1	3	1	1	1	0	2	0	3	1	1	1	4	1	0	3	0	0	0	0	0	1	0	0	1	0	5	1	0	1	0	2	0
SLC26A9	4753	6	432	6	186	275	28	65	2534	71	24304	6052	603	35	74	5	21	14	1356	1242	80	22	657	22	10	608	116	855	1365	252	1933	6865	875	124	4016	21	7	2	191	12	54	2	657	3377	7	140	69	5	80
SLC27A2	194	1025	119	924	1094	232	470	465	326	1733	2189	350	367	141	1399	1484	82	1650	746	325	665	641	310	337	2120	2347	144	1109	695	147	1546	478	51	4033	1148	2074	2422	431	84	130	2302	1290	646	447	2459	785	277	1044	615
SLC27A6	0	0	44	49	14	19	14	5	5	6	7	10	34	13	19	1	27	5	77	269	24	2	28	2	2	13	31	25	28	40	10	6	3	11	0	1	2	2	11	69	60	1	56	8	13	3	23	1	8
SLC2A4	16	94	46	46	225	94	104	84	108	65	23	374	34	97	173	138	94	206	648	144	479	39	89	361	248	86	560	283	180	817	94	253	200	49	33	220	123	4	444	319	113	118	175	52	107	668	1275	526	299
SLC30A8	8	0	53	27	7	21	22	25	6	7	7	5	66	17	37	6	17	3	5	34	24	17	3	4	2	11	13	29	19	7	4	31	4	90	7	30	1	1	66	2	34	1	28	2	1	6	8	9	2
SLC34A2	550	241	455	1408	164	11	31	197	277	133	12	6736	248	667	49	12	3365	944	4387	103	561	1	3009	225	351	7101	572	1620	333	72	376	32	1056	5021	3	948	372	2801	27041	960	150	17	593	2804	151	55	92	22	1184
SLC35F1	14	4	34	66	33	109	45	81	14	55	40	126	18	35	71	120	70	10	13	105	153	46	78	41	60	30	236	16	40	73	22	112	70	43	13	41	6	4	68	30	50	23	136	30	95	93	180	20	68
SLC4A11	1329	186	727	3302	1721	391	210	2933	599	3249	10692	188	355	228	12404	1427	57	1652	6203	271	365	3466	1153	252	2187	8718	1082	10107	507	607	3334	2232	328	638	2303	397	513	801	1500	33	1059	4728	1411	404	786	515	166	1008	898
SLC4A3	12	258	112	35	919	86	11	121	92	48	15	133	47	66	65	55	176	4782	383	50	86	126	398	34	82	1488	716	154	110	465	193	71	151	37	25	220	12	47	1944	122	623	42	2638	26	43	208	610	171	1234
SLC5A5	9	2	469	11	257	38	102	397	4625	172	36	76	1096	307	149	8	28	7	1262	2668	100	278	5940	40	6	51	83	3235	582	8	2388	38	583	987	12	518	11	3	343	121	107	12	964	124	7	3	6	8	5
SLC5A7	0	0	51	2	5	23	12	7	1	9	7	0	1	3	21	1	2	1	3	19	47	0	8	0	8	3	10	7	6	14	3	8	20	6	1	0	0	4	21	1	11	16	22	5	0	24	103	8	2
SLC6A14	12088	548	2558	4458	8580	279	329	2092	2231	1951	5945	1011	251	79	6249	311	200	1658	2770	1174	774	7583	2491	1479	14826	11052	1014	5655	5580	56	3910	9667	1470	2967	3364	280	1819	6111	219	120	729	1763	349	11130	21	534	122	234	1836
SLC6A2	0	0	28	1	3	3	11	1	2	4	4	4	6	6	18	3	2	41	53	5	8	0	2	56	0	2	4	5	16	12	1	78	1	0	0	1	0	1	14	1	30	0	1	2	13	0	54	23	0
SLC7A11	2276	411	475	298	1219	731	825	1021	1624	2748	2964	511	398	1339	1578	921	126	740	482	1295	1311	9304	330	457	4209	1289	1310	12581	5721	103	3465	611	109	1047	509	260	1490	155	1023	285	725	830	423	21890	2100	206	190	221	588
SLC7A14	0	2	44	4	11	34	14	7	4	14	19	1	0	28	80	0	10	11	6	8	41	0	5	0	13	4	6	3	36	10	3	10	21	15	0	10	0	2	11	5	9	6	3	0	3	8	101	5	1
SLC8A1	499	382	226	684	757	1568	366	1093	274	1468	398	674	166	223	714	614	748	194	258	834	2206	742	454	591	935	528	1349	457	1678	1576	524	2285	724	719	735	1247	337	178	1435	722	2090	410	795	389	1202	473	1368	1149	372
SLC8A2	7	3	25	108	49	34	14	67	30	9	10	29	9	7	53	15	6	4	61	16	193	1467	5	4	71	5	17	115	13	231	7	58	118	1	6	26	33	1	153	87	62	270	23	57	252	181	352	291	54
SLC9A2	1489	980	302	967	2539	39	15	982	5619	581	6480	1988	729	545	31	629	14	6	746	1938	6940	1736	2065	2067	50	1455	1825	757	425	628	2490	1101	852	4429	913	22	1524	35	2404	163	227	78	2543	1014	48	52	895	423	1397
SLC9A3	2164	214	79	2222	381	497	2233	98	2869	596	7209	2868	243	7873	3686	58	755	7404	617	1080	1925	347	157	7909	375	1153	256	263	2236	90	270	751	2387	45	738	417	992	925	388	349	9311	165	84	279	239	12	1807	577	2100
SLC9A4	1852	3	181	2	153	5	20	21	5426	159	2802	428	607	21	22	2	5	2	393	2207	2273	9	2432	557	1	17	719	789	505	63	1748	564	237	780	271	2	7	2	448	2	25	0	2122	150	1	1	184	7	36
SLC9A9	226	126	230	182	724	1800	84	427	292	711	107	396	289	89	179	201	1111	31	1052	1643	712	102	197	222	249	221	532	445	659	820	260	935	294	324	255	442	113	156	382	204	534	93	284	145	357	200	534	343	247
SLCO4A1	3963	2144	563	1355	1509	1604	1840	1378	1369	848	9593	1611	157	1502	5520	2683	519	8607	1132	910	932	4371	838	2086	1595	5196	2265	10022	2969	850	4407	2617	1253	200	1433	465	2343	1735	613	128	1074	2853	1729	3171	817	1249	1406	1868	4458
SLIT2	130	201	228	350	1654	5761	99	1898	225	1597	120	262	142	78	210	642	2913	355	384	652	1584	18	508	122	679	618	1508	176	620	1949	118	1770	826	425	74	1118	53	13	1657	686	1263	192	381	70	488	737	3266	982	790
SLIT3	388	594	324	644	3848	15449	430	2084	786	1809	503	2954	607	568	816	591	11554	10840	2735	2616	2630	567	686	586	1532	965	3054	1119	1351	4145	368	3297	1568	1900	313	3575	336	137	2824	583	2426	503	980	642	1416	1245	10206	1753	1387
SLITRK2	0	3	24	0	47	41	33	34	6	14	44	23	6	30	30	2	26	4	2	8	53	2	2	2	13	2	11	7	30	23	8	17	15	18	1	629	1	1	13	2	12	9	339	3	3	8	40	3	10
SLITRK3	0	2	30	0	57	12	2	25	4	3	5	4	9	9	11	2	25	0	100	4	27	0	28	0	3	32	46	5	9	0	1	7	11	7	5	71	0	3	47	15	10	4	3	0	3	26	52	7	3
SLITRK4	9	20	40	112	270	102	41	345	14	14	38	10	8	31	41	16	33	3	49	11	95	2	5	21	22	28	41	22	46	36	10	40	86	42	4	73	8	8	98	8	11	20	394	5	51	34	87	65	14
SLITRK5	5	0	109	84	24	161	112	103	19	139	148	5	28	64	84	139	209	24	676	66	120	765	35	4	52	4	221	11	101	93	4	98	127	23	4	61	1	2	224	304	58	78	62	5	9	11	402	48	53
SLITRK6	340	12	275	49	68	375	12	67	121	79	38	19	304	26	18	60	617	13	1638	173	113	12	46	1	284	7	34	458	222	95	116	198	41	296	17	1152	10	1	55	49	322	4	1709	331	17	55	105	16	63
SLMAP	1815	2961	1592	8079	6448	5727	2059	4150	3269	5020	7820	3530	1741	912	6523	7779	3658	4436	9186	5713	8956	9762	5527	2825	10476	6467	6883	7343	5936	4899	13883	9728	4549	5041	4434	2326	4929	735	9165	4402	4195	6703	5245	7266	3999	5798	6637	6689	3761
SLURP2	0	0	25	0	5	0	0	0	0	0	0	0	8	0	1	0	0	1	237	0	0	0	0	0	0	0	0	41	19	1	1	0	0	0	4	0	0	0	0	1	0	0	0	1	0	1	3	0	0
SMAD9	56	97	185	1103	509	1101	330	481	304	216	108	236	148	120	238	241	1437	8591	805	2625	1181	123	265	192	385	292	1225	387	610	611	288	1300	523	532	100	1590	589	57	980	566	493	107	467	338	1599	757	1165	343	1349
SMC2.DT	10	1	32	10	12	11	1	7	2	21	8	3	0	5	10	8	9	14	11	2	17	2	5	24	12	6	8	10	14	3	12	8	3	6	0	13	4	2	22	7	37	1	8	14	13	13	8	19	8
SMIM45	56	2	3	15	1	5	21	17	0	2	26	31	5	18	28	39	0	41	5	17	14	47	2	73	23	20	4	29	11	7	18	48	14	37	6	11	6	5	29	20	9	16	2	4	6	5	5	15	26
SMIM6	243	226	189	88	144	39	62	130	1073	134	221	154	207	60	101	457	70	448	190	501	395	1465	1002	777	544	476	130	917	591	156	1353	307	396	428	415	320	307	649	457	884	126	64	486	2484	161	185	60	68	189
SMOC2	1124	1040	1179	5311	5303	2929	1242	3702	886	1055	406	4489	414	285	420	1489	20431	10341	2261	2261	5818	742	3545	7946	3230	2090	10769	1036	14368	7089	288	6544	5035	879	1134	4331	938	82	8273	4887	6049	3525	1530	700	2548	6282	18664	4460	46920
SMPX	105	2	6	0	35	3	1	5	12	22	129	184	0	14	2	12	5	1	129	0	184	0	0	334	24	2	6	1	0	91	2	77	91	0	0	2	31	0	200	41	4	10	4	21	0	110	191	108	18
SMTN	1647	5692	1499	9245	4505	3772	5350	4637	2744	3613	4444	9328	1500	1763	3433	4286	5183	20284	6889	3206	9963	11381	4064	7432	8551	5114	9361	3864	3369	14700	5221	7881	12994	3068	2361	8026	4314	905	14244	11906	6130	5309	2492	4953	5001	16229	29587	15533	9315
SMYD1	4	13	23	5	0	2	9	4	1	4	11	1	2	8	25	29	13	5	5	3	655	5	4	1	216	1	7	0	7	555	5	159	361	1	0	1	1	3	692	149	7	180	3	3	3	722	1437	627	27
SNAP25	2	4	44	204	137	110	22	53	56	37	26	38	29	8	19	7	61	26	17	148	50	56	461	9179	67	1	45	26	47	84	42	34	216	116	1	6896	5	12	73	796	138	43	738	128	1695	167	182	188	64
SNAP91	3	0	55	6	13	164	46	7	20	6	24	15	6	9	44	1	387	7	28	668	38	1	10	7	11	5	46	10	20	51	56	63	20	3	2	7	0	4	51	8	50	18	4	5	14	12	114	20	9
SNORC	662	2665	89	284	261	165	583	603	127	215	1655	213	105	151	614	493	85	5769	96	96	629	1423	129	1008	1893	851	136	1606	460	76	438	375	49	443	702	93	717	131	221	62	229	1030	154	135	184	224	192	559	10820
SNORD14E	2	21	36	37	70	5	11	94	7	11	13	1	0	13	2	13	0	66	34	8	7	69	0	25	19	1	24	9	37	4	80	4	2	0	5	2	4	5	11	7	34	7	95	15	13	17	1	14	23
SNTG2	0	0	59	11	9	62	9	8	8	8	19	7	15	15	36	1	21	2	8	46	30	1	5	4	6	4	41	8	23	24	5	15	9	22	0	2	1	5	12	0	11	4	2	11	10	5	44	6	2
SNURF	1	2	5	10	15	57	3	4	3	2	1	8	2	0	3	4	37	2	7	58	4	0	19	5	10	4	15	5	12	6	5	11	1	9	0	1	0	2	12	2	9	1	49	1	6	4	2	2	28
SOBP	87	235	187	705	567	1113	292	487	782	206	112	246	156	267	131	148	1228	2485	1014	1101	726	86	360	225	444	576	2221	264	211	912	495	646	493	406	66	1732	195	69	931	645	307	169	832	492	264	822	1973	440	2164
SOD3	3543	4456	3095	3420	7124	5789	1386	4202	1590	1222	1424	6214	1273	1424	1069	3908	4810	2136	3788	4981	9124	1118	10890	5099	4168	2352	11934	7977	2231	11287	778	8172	12588	2697	6416	8583	1379	625	8195	9364	2916	2712	10029	1037	2695	4536	26966	6641	5276
SORBS1	690	1024	1041	3771	6297	2355	3090	1772	1949	1288	2867	7650	1183	549	1397	1834	4351	8257	12426	3054	14636	4014	3739	2043	8642	3275	22314	1804	3336	11146	3881	12370	10569	2890	1450	6262	714	28	15804	4547	9262	2638	4304	1340	3560	12075	28707	12377	8744
SORBS2	110	2119	889	3718	1852	2777	1772	869	1209	385	2454	1092	1661	213	222	408	1736	3007	13497	1723	932	204	3802	161	9144	3138	3373	2178	1819	1284	919	2634	1617	3957	1838	2323	758	76	1548	2135	2301	173	1004	2037	504	1655	5427	1458	2108
SORCS1	0	5	105	11	69	279	22	18	91	42	20	14	41	22	63	9	212	6	44	643	89	5	14	10	63	5	96	54	93	141	72	72	46	29	2	15	0	2	57	18	164	41	35	15	24	76	279	61	42
SORCS2	34	314	102	175	464	750	63	371	155	619	146	106	44	33	124	13	1765	98	533	518	300	26	54	80	306	337	294	503	188	960	116	303	221	122	41	1045	46	6	355	440	2134	86	50	68	249	85	1282	345	263
SORCS3	0	2	35	4	6	22	7	7	2	3	10	10	8	9	67	0	8	24	9	26	26	0	29	12	1	65	14	2	16	10	2	10	8	1	0	4	0	3	4	4	15	2	8	2	4	5	21	0	0
SORD2P	29	94	53	134	85	115	75	148	75	47	190	114	44	131	351	181	75	134	53	252	220	640	50	32	301	202	59	106	92	39	113	443	175	800	64	600	141	125	80	37	457	145	70	181	80	579	53	81	197
SOX1.OT	1	0	18	2	2	7	10	8	1	11	7	0	0	14	27	1	3	4	1	1	8	0	5	0	45	3	2	0	14	0	2	1	0	0	0	0	1	0	3	0	2	0	258	0	0	7	5	0	0
SOX10	16	17	33	12	88	161	11	39	76	66	28	328	45	27	51	7	146	42	534	205	108	10	27	31	56	24	134	80	35	188	33	134	211	65	8	85	5	2	159	43	24	53	16	10	24	182	1139	119	95
SOX15	45	32	629	62	41	62	33	39	44	31	78	73	483	24	67	64	87	56	2316	70	67	119	108	33	91	87	78	877	237	100	77	104	100	33	25	78	36	4	92	90	82	49	1208	685	41	101	179	96	80
SOX21	587	3	326	16	182	16	6	27	4326	93	3216	10	437	37	2	9	1	83	2209	2681	2007	1	697	33	2	194	320	818	286	216	1940	183	5	357	2148	8	2	51	231	1	35	2	590	3423	2	140	3	6	0
SOX21.AS1	434	2	216	8	78	13	23	5	1527	36	1614	6	248	40	32	8	3	64	1272	865	1023	1	349	12	2	125	170	467	170	82	704	242	11	170	2208	4	0	37	204	4	31	1	408	1534	6	82	0	3	1
SOX5.AS1	0	0	17	7	3	25	23	1	0	2	8	4	2	0	35	1	18	0	0	8	4	0	6	0	2	1	12	2	1	2	0	7	0	0	0	5	1	3	0	0	5	0	0	2	2	12	3	0	0
SP6	38	2943	134	1053	329	224	5107	168	162	160	443	104	63	92	1183	488	401	896	1401	89	230	1006	44	936	501	931	253	1672	319	126	861	195	154	91	121	355	2076	36	554	4937	823	659	328	361	374	663	95	2581	313
SP8	0	3	14	886	0	5	1577	4	13	7	9	49	0	105	178	5	1	8	37	0	73	156	0	0	28	15	164	0	19	3	20	2	73	14	0	4	76	21	0	4	444	139	87	9	193	2	1	52	0
SPAG5	763	1426	370	7410	1658	1005	2134	1420	1776	1850	3190	2869	508	755	2607	1238	577	2658	869	2407	2370	3934	306	2897	2292	2167	1092	2805	1975	769	4827	1531	1266	1303	1181	2800	2555	845	8951	1151	6218	2579	3966	2422	1694	2137	413	2655	2664
SPARCL1	1638	2446	4640	6896	25452	31184	2696	13139	5982	11429	1344	11227	3565	3589	4703	6486	14711	2293	9996	14544	22275	2166	8059	3327	12339	3825	48303	8601	12920	28916	3960	22541	23685	10616	1999	6588	3723	761	25736	14312	10224	5260	8716	5077	11644	15174	47937	12035	13774
SPART	675	470	367	4861	2720	3211	826	1750	887	1357	286	650	337	260	464	606	2332	3774	2213	1968	1729	327	1420	423	1187	713	2789	962	2335	1550	708	1882	807	3246	467	958	316	121	1422	831	933	346	4523	250	1364	917	1939	1024	808
SPATA4	2	0	22	0	1	7	0	11	0	1	12	4	4	8	19	1	1	1	6	2	9	0	1	0	0	1	7	1	30	2	7	4	3	2	0	11	0	1	2	2	2	2	0	2	3	4	6	1	0
SPC25	639	686	124	1890	1241	403	1255	672	283	556	944	655	55	287	808	609	164	1041	131	667	996	1109	200	1332	1112	529	307	591	995	218	1055	507	524	739	692	977	1178	308	1166	380	812	687	825	749	591	653	118	671	1148
SPDEF	2721	1651	446	37	108	203	16	155	3344	106	4258	4579	492	449	1433	53	445	23	2220	893	243	5553	1468	3111	615	394	2539	532	282	494	5109	3609	4579	1773	2089	114	1132	1092	3975	231	21	23	3983	6210	2326	433	1624	127	806
SPEG	80	124	283	299	1003	843	394	343	362	145	119	544	180	191	107	285	262	2044	1690	390	1544	3159	779	137	1594	300	2083	205	400	2233	89	1565	1908	299	119	1045	18	34	3149	1115	1428	443	1967	144	260	1903	5423	2011	1539
SPHKAP	0	0	46	0	0	2	20	3	12	1	16	2	5	20	53	0	0	3	0	0	43	0	2	0	0	3	4	0	18	2	4	2	3	3	0	1	0	1	1	1	7	0	17	1	1	0	15	1	0
SPINK5	202	8	5235	754	1739	238	612	683	348	735	568	34	11453	258	141	46	91	72	127665	418	7183	186	11451	1267	219	519	741	36133	15114	68	434	2464	318	1185	424	48	82	100	177	201	1128	19	1233	1624	150	556	46	113	44
SPOCK1	309	3586	615	352	6854	1023	359	6414	98	2700	317	507	101	189	924	759	2620	656	448	179	2919	319	540	939	3040	2670	6092	262	1820	2165	112	2380	3474	1664	434	4828	621	10	3959	1392	2761	1602	45540	61	1660	2407	4344	2947	3310
SPON1	304	2916	764	1491	10941	10249	274	3868	2074	5345	284	1641	750	606	638	470	24153	151	825	3036	4274	237	1258	450	3031	1590	9981	1736	2461	7965	1059	4062	1605	3244	281	6730	5537	105	5913	10195	4053	826	1900	835	3968	3304	17043	7162	3817
SPRR1A	18	28	7783	11	354	0	313	7	1	17	1181	0	1128	30	112	66	17	1	18888	12	80	194	38	0	0	27	5	4953	3046	0	1	128	1	0	375	1	188	0	1	0	1	101	3	43	1	39	4	11	0
SPRR1B	91	837	27803	26	1632	0	1034	32	33	38	461	7	3169	79	85	31	30	0	63878	0	126	1862	64	0	1	2066	11	19047	11889	3	10	23	1	2	2623	12	1436	0	0	0	93	165	0	230	1	2	0	8	3
SPRR2A	0	82	18279	211	487	0	484	1	0	0	117	2	1493	43	1803	0	9	0	39278	0	5	20	40	0	0	27	4	19819	7249	1	1	1	2	0	9	4	758	0	0	1	108	17	0	181	0	12	0	1	0
SPRR2D	0	92	4020	28	422	0	186	5	0	0	277	2	363	20	87	4	7	3	20073	0	0	60	11	0	3	7	1	5409	3670	1	0	1	2	1	2	0	1080	0	0	3	50	100	0	147	3	4	1	2	0
SPRR2E	0	14	4665	1	461	0	305	0	0	0	3	0	117	2	211	0	0	0	10355	0	1	11	19	0	2	0	0	2660	2681	1	0	0	2	0	0	3	149	0	0	1	2	4	0	79	0	1	0	0	0
SPRR2F	0	1	770	1	21	2	23	6	5	0	11	0	19	15	47	0	0	2	1652	12	3	0	2	1	0	0	1	464	408	0	1	2	0	0	0	14	29	0	0	0	2	3	1	31	0	0	3	0	0
SPRR3	101	103	59829	2	6705	2	1598	40	9	30	832	5	45791	862	126	5	29	0	399401	0	193	692	74	0	1	1296	1	97134	60096	1	6	127	52	0	1531	3	183	0	0	1	96	120	0	575	1	4	2	0	0
SPTSSB	978	56	578	133	115	396	9	54	2031	1993	322	271	767	107	3119	1	70	8	2868	1475	2314	11	1013	26	175	978	102	941	685	260	2120	1230	3595	1012	1013	280	157	260	114	436	68	88	1478	1538	27	371	54	1	6
SRPX	44	487	245	311	2719	3641	97	1212	328	480	43	421	500	146	56	165	4775	157	553	892	387	191	203	157	414	176	1370	287	384	658	99	330	448	577	57	558	187	25	1652	972	573	176	260	187	403	448	2484	383	415
SSBP2	154	370	445	309	1131	2081	474	692	487	515	137	674	623	193	271	871	1281	431	2162	2563	1054	1450	1429	259	1130	717	1170	1047	1095	1194	375	1058	545	505	145	1073	585	754	870	404	1287	158	606	279	401	663	1354	671	463
SSC5D	500	3070	439	571	1908	3008	240	2715	427	1286	449	726	174	216	624	937	6348	282	491	869	2735	1143	1442	726	1034	997	3401	324	467	5608	316	1927	2486	1272	337	1483	143	100	4830	2318	1369	668	587	290	389	2731	5754	2608	1812
SSPN	293	1271	560	1447	2102	3315	612	3660	313	1472	224	803	469	152	481	302	5416	236	1481	1695	1730	145	1155	597	698	1767	3925	449	733	1390	391	2005	982	2457	178	806	534	63	1876	3133	943	377	358	503	653	1089	2889	1125	822
SST	1	0	145	741	37	6334	2	57	774	216	3	11	698	33	13	0	16	0	0	1174	29	0	9	47	7	0	165	98	193	44	1016	11	20	426	1	2493	4	0	30	2	812	8	254	396	11	6	148	0	2
ST6GALNAC5	197	647	183	347	1124	83	69	884	63	161	124	188	122	56	103	119	384	50	68	215	577	109	234	366	467	637	2153	75	366	226	57	443	489	126	177	526	158	12	760	232	809	174	492	40	611	677	1144	822	647
ST8SIA1	137	108	147	159	154	1148	190	215	153	220	130	208	73	72	192	77	917	30	102	1665	333	58	80	186	161	107	639	118	165	293	186	535	73	132	80	55	62	81	187	50	210	61	220	100	135	305	316	194	87
ST8SIA3	0	0	35	1	3	17	10	1	7	2	7	7	2	4	2	0	34	0	0	7	4	0	21	0	2	3	3	0	0	2	2	7	9	45	1	2	0	1	2	25	7	3	2	20	0	5	24	3	0
ST8SIA6	213	30	79	50	61	137	23	55	125	31	16	57	15	18	45	7	204	4	133	128	154	9	66	16	29	28	129	67	116	75	28	157	28	48	58	24	20	7	295	152	124	15	25	61	75	28	98	150	26
STAC	3	30	65	12	137	106	20	153	18	16	26	23	21	17	55	49	15	6	320	35	194	58	31	56	65	78	147	18	67	84	10	57	113	12	41	94	13	7	201	34	109	94	207	21	54	47	126	201	34
STARD9	140	162	279	1284	676	2354	378	847	215	958	188	232	143	184	610	477	1556	731	672	1053	1011	175	465	287	610	428	1164	887	672	779	463	1011	383	283	104	919	181	99	983	273	744	301	457	349	909	554	1093	832	612
STEAP4	18	75	933	427	2770	2363	152	595	296	398	117	467	521	125	194	165	1002	167	5350	749	630	53	333	169	365	1592	2676	1602	818	527	146	605	631	802	75	505	199	43	882	221	337	113	278	2765	1038	677	2091	325	395
STIL	577	882	365	2772	1787	1080	1464	1356	848	1216	2698	814	405	808	6828	3976	633	1342	836	1544	3383	3313	622	1010	3472	6013	957	7014	3319	1240	4187	3066	529	1602	1194	1417	2232	772	2725	934	2935	2671	2482	2271	3744	1137	360	1676	2319
STK31	39	9	59	2517	31	97	110	2403	137	206	86	177	172	2758	215	1913	43	61	90	51	430	5708	94	65	31	135	180	362	115	19	3260	151	270	258	44	32	204	19	533	1510	1186	12	172	3325	171	17	24	163	23
STK32A	3	0	87	216	35	61	29	15	5	12	34	31	31	11	117	7	50	15	24	29	65	6	121	5	14	26	47	11	69	28	12	48	53	9	7	91	1	2	32	10	129	5	116	57	6	17	107	12	23
STMN2	7	2	38	206	110	225	22	10	17	27	31	24	19	30	51	11	189	24	17	200	146	2	11	46	53	24	153	21	72	54	19	203	193	85	4	3297	10	15	134	97	126	74	20	16	65	40	478	32	88
STMN4	3	0	12	1	8	15	8	1	0	2	6	1	0	1	17	1	4	0	3	5	13	4	10	1	7	2	1	3	1	7	1	6	16	4	0	0	0	3	4	1	3	13	0	4	0	3	19	2	2
STON1	120	368	255	520	2016	868	143	1552	156	632	138	342	148	198	326	304	1654	277	1204	588	1474	109	473	245	890	814	2588	505	559	670	196	911	652	482	150	578	186	42	1591	580	832	409	431	233	528	1073	1669	1033	563
STON1.GTF2A1L	0	3	8	1	0	1	10	2	1	2	5	0	2	15	18	2	7	1	7	4	10	0	5	2	3	2	18	4	5	1	2	4	1	4	0	3	2	1	1	2	16	3	0	0	3	12	2	4	1
STT3A.AS1	118	332	183	705	661	719	185	608	147	462	128	349	72	220	329	120	1072	234	218	399	516	114	324	467	402	354	1277	336	338	791	321	495	558	311	172	3242	151	258	696	511	711	129	328	199	294	493	1260	374	506
STUM	21	8	63	458	196	646	117	19	67	76	10	98	39	33	28	29	145	6	672	118	315	4	52	52	173	22	944	71	40	181	10	301	107	56	29	571	6	10	256	26	101	42	129	52	568	255	908	178	55
STXBP5L	2	0	68	40	1	45	31	6	11	9	29	1	7	18	106	14	12	238	121	17	28	6	7	2	5	0	22	32	28	14	36	12	10	10	3	504	13	1	10	39	29	10	40	18	26	18	13	0	2
SULT1C4	63	16	183	459	266	452	186	485	44	246	120	161	72	173	158	96	450	87	65	248	311	37	345	87	133	95	727	64	230	338	42	412	221	139	66	202	72	22	274	232	801	40	103	129	154	71	338	106	180
SULT2B1	554	2009	1048	880	944	356	3965	693	184	618	1856	268	824	225	407	20	608	703	5283	40	588	722	32	2637	192	2114	80	1155	1154	150	367	336	202	71	2158	396	2072	4	105	807	93	800	38	301	143	382	81	458	377
SULT4A1	0	1	20	324	0	20	8	0	15	10	8	129	0	2	11	318	16	980	26	32	217	593	38	2	12	2	8	0	169	19	528	54	102	35	1	2	370	3	9	4	507	1	98	0	211	8	62	21	32
SUPT20HL1	0	1	0	1	0	4	9	5	0	7	1	0	1	1	4	1	4	0	2	2	8	0	0	1	1	1	1	1	1	0	1	4	0	1	0	2	2	0	2	1	0	2	0	0	1	5	5	1	5
SUSD5	22	18	35	50	252	501	22	99	49	46	35	23	13	13	59	53	96	15	39	133	124	33	118	26	74	179	490	43	63	143	9	220	52	160	15	51	30	3	141	78	72	21	23	17	74	29	697	39	58
SV2B	10	38	74	1675	261	475	42	71	51	107	39	78	67	25	91	297	333	48	74	507	305	1	135	24	212	66	673	71	98	364	42	226	183	178	39	181	23	1	166	41	71	31	68	13	307	138	299	126	218
SV2C	15	6	41	2	14	46	40	14	34	20	38	88	1	27	78	5	22	2	18	33	113	7	130	125	18	9	47	37	37	25	40	23	61	8	13	5	2	26	39	3	14	21	20	8	15	19	129	11	13
SVEP1	191	622	208	405	3942	8220	275	1084	412	1234	503	521	287	111	479	433	9189	223	357	1094	3263	240	441	390	832	548	2448	877	1456	2056	643	2392	582	1080	312	1946	179	46	5525	975	2140	163	690	403	1978	501	5114	773	688
SVIL	3401	2536	1952	5059	5265	7074	2141	4083	1642	3577	7534	6992	3130	1887	1985	3313	6541	3190	10899	2964	10025	2121	3181	1831	7277	17864	8448	4993	4017	12708	3403	11874	6008	6802	1558	6464	3152	576	11373	12613	6613	3114	2346	3400	5106	10344	18852	15461	4827
SYDE2	34	96	92	881	218	287	217	190	175	439	83	282	158	149	80	90	380	501	358	283	664	318	199	258	674	1086	924	369	166	302	141	539	194	1143	148	181	501	8	918	658	312	296	203	575	480	396	449	416	560
SYNC	15	216	47	34	253	265	28	211	59	169	28	122	14	21	73	163	336	46	146	130	517	13	105	54	270	180	1072	85	67	697	111	336	493	29	40	403	74	6	851	301	101	220	92	116	119	227	1305	552	291
SYNE1	864	900	1053	1569	3300	10742	918	3333	2152	2768	829	1701	684	547	1883	3194	7298	446	1558	10836	5428	673	1697	1757	2861	1699	8081	8460	2565	5645	1986	6489	2131	1603	628	3440	421	609	4392	1631	4970	1145	1697	1030	3381	1650	6038	3205	1478
SYNE4	43	122	81	1575	392	42	29	835	86	184	27	631	13	67	182	789	35	1016	483	80	22	940	16	27	613	613	444	710	32	39	404	54	542	111	24	557	497	13	888	140	718	54	523	160	12	63	106	118	171
SYNGR1	91	169	267	205	514	742	69	271	381	141	56	876	699	131	184	40	1334	566	3935	1924	706	54	526	7749	172	684	1127	1490	231	846	122	480	368	146	87	2409	84	267	4080	5562	959	73	921	150	224	241	1458	449	2013
SYNGR4	49	26	14	16	8	1	24	41	5	11	31	280	7	16	47	15	6	18	6	7	23	67	3	42	5	20	5	36	12	7	22	20	37	6	33	107	116	34	5	20	78	5	119	40	41	13	11	38	9
SYNM	218	193	299	1122	2790	1521	178	195	348	654	266	3306	553	342	197	2298	850	932	7783	2339	15431	225	1115	326	5267	234	5772	656	1249	12505	304	8788	8772	808	212	1430	365	42	12699	8489	1314	2836	879	288	527	14836	24482	14884	2074
SYNPO	1802	5333	2699	7134	4758	20019	6995	5386	6012	4342	4506	9387	2883	3173	4246	4179	16802	4112	6152	11082	14922	3530	10644	5887	8863	7246	22558	6789	3954	19017	4773	17020	12922	6590	4230	19812	4317	2740	23211	22046	5560	3119	2979	3258	5169	4964	27648	10085	5144
SYNPO2	722	950	1200	2945	8083	6659	474	1853	1995	2695	590	3833	2526	509	533	4221	6753	178	19047	9140	41787	646	3402	1741	9829	1266	38856	2918	4475	23617	1364	24211	18381	2499	863	5722	386	140	38169	8349	7475	7368	3934	1804	6241	19995	62301	23494	5247
SYPL2	4	20	50	40	40	70	32	102	73	48	18	49	15	53	82	115	83	16	85	98	138	30	42	39	80	22	384	36	36	167	36	94	101	37	36	106	20	9	149	1232	116	17	561	11	59	76	279	108	112
SYT1	5	14	249	351	285	234	250	806	42	50	38	271	421	104	86	44	132	7820	218	163	124	13	28	809	402	381	732	24	69	62	31	83	361	1350	7	786	557	1	1128	808	1732	59	1678	12	614	391	317	490	176
SYT10	0	1	39	1	3	5	39	2	9	3	19	0	0	1	59	0	4	0	4	23	13	0	2	0	6	2	30	1	3	1	3	1	4	7	0	1	0	2	4	0	6	6	0	612	1	2	8	1	0
SYT11	531	653	332	556	1236	3133	505	1668	434	1222	336	943	208	477	856	1052	2587	3118	494	2730	3193	482	840	512	1397	1336	4542	1073	1039	2909	594	2855	1132	741	645	2729	392	279	2886	1922	1563	577	1788	439	920	785	2943	1182	1095
SYT15	4	6	13	59	7	104	5	60	11	4	7	40	9	10	64	35	149	10	46	65	27	17	3	160	9	17	46	79	12	25	13	101	15	17	8	13	2	2	71	5	15	14	7	2	1	29	34	24	4
SYT4	0	1	23	6	4	21	1	15	22	5	0	1	31	2	19	1	0	1	0	45	30	1	1	1	6	0	2	7	5	9	23	6	28	10	3	5350	0	1	19	0	0	12	27	1	2	9	72	2	1
SYT9	2	2	27	10	4	12	25	12	5	5	13	9	4	11	58	3	21	6	2	30	10	1	3	1	6	14	14	1	5	7	6	8	6	86	2	2	3	2	129	6	11	1	34	1	9	4	27	3	15
TAC1	0	0	9	23	4	157	3	0	1	6	1	3	2	1	2	2	1	3	0	9	105	2	0	2	53	2	48	2	4	59	6	25	64	5	0	8	9	0	72	9	0	33	10	1	1	25	206	8	17
TAC3	23	15	19	46	19	50	16	17	8	53	67	59	6	8	46	7	16	1	75	72	224	535	15	41	116	43	194	26	41	260	38	108	89	11	46	2	57	8	474	16	182	42	12	15	71	64	450	257	7
TACC1	4253	5342	3464	4413	16645	17742	3226	9340	3163	5091	6086	30144	2503	4750	3667	4081	11489	11862	10934	16503	10567	2092	6010	20173	6598	5678	21978	8049	9510	10644	7061	12825	6454	8190	4514	8123	4602	1230	25754	11423	9842	2457	14662	6283	8495	6865	10988	12579	6509
TACR1	2	7	41	56	49	402	10	56	33	71	15	19	57	2	39	8	188	8	80	182	68	2	16	7	23	17	158	96	36	201	18	48	40	110	11	4639	3	0	51	21	56	24	31	72	44	36	257	62	25
TACR2	42	116	62	91	505	50	219	187	47	144	367	571	47	29	177	557	150	82	878	41	1829	2274	954	49	881	28	87	77	235	2738	58	1096	1192	76	199	402	97	44	1946	829	123	314	39	102	21	1917	4452	1813	770
TAFA4	0	4	19	7	6	6	3	2	0	0	8	1	0	12	22	4	0	2	0	8	37	2	2	0	73	2	5	2	18	60	2	20	73	1	0	1	5	0	61	12	5	10	0	1	5	284	231	131	33
TAGLN	3435	17841	3953	5958	20409	6206	1717	24698	3404	4845	1840	17454	3865	1307	1316	5160	12862	2903	10286	5754	27476	3452	10855	9724	14210	9232	45852	2609	5715	43483	2456	15874	48000	5900	4863	16739	2391	352	41925	32888	10426	5628	8165	1667	9192	28200	113399	27429	15629
TAGLN3	0	0	21	291	2	24	7	5	8	0	0	12	0	2	7	3	1	92	4	19	16	7	1	4	6	2	4	1	140	11	5	7	21	17	3	289	0	2	12	0	4	4	6	5	0	0	59	3	11
TCAM1P	0	0	13	68	65	9	16	255	0	7	14	9	16	13	33	3	5	171	5	3	40	687	11	156	5	23	7	14	525	0	533	5	12	75	1	3	55	0	104	213	39	69	41	230	0	55	0	7	2
TCEAL2	20	6	47	32	129	36	6	71	11	9	3	114	17	0	0	22	20	0	218	124	136	2	228	28	155	9	144	10	33	296	8	330	333	21	18	479	2	0	214	138	33	46	2541	3	31	364	502	207	139
TCEAL5	2	1	6	26	18	61	0	4	1	0	0	9	3	1	6	0	24	0	6	15	7	0	9	1	5	2	69	8	13	18	1	9	10	15	0	23	0	1	21	11	9	1	22	2	3	8	26	2	9
TCEAL6	0	0	3	4	12	6	0	3	0	1	1	11	0	1	2	2	0	0	3	2	1	0	22	1	10	4	5	2	4	4	0	3	4	3	0	16	0	4	8	3	0	1	1	3	0	3	15	3	7
TCEAL7	18	81	70	75	312	302	21	146	49	120	20	63	34	51	25	32	93	16	59	121	109	28	101	54	73	36	299	34	93	198	35	138	80	112	32	100	47	13	144	111	101	42	70	23	61	130	199	52	109
TCF23	14	1	21	8	34	482	86	142	16	35	13	5	2	34	156	2	295	9	25	15	49	3	5	8	5	17	11	2	33	22	6	16	32	40	2	43	1	6	11	3	26	3	1	15	6	4	299	8	10
TCL1A	3	2	56	21	81	1612	39	5	123	78	68	112	54	17	55	5	302	0	38	8316	89	3	5	68	22	7	27	105	64	93	85	104	27	7	37	51	3	28	8	11	23	2	10	28	21	1	169	33	2
TDRD5	28	6	47	233	288	85	128	440	13	92	18	22	12	60	79	1061	95	501	150	50	275	2639	152	0	40	826	149	685	354	181	23	33	83	829	0	308	545	3	281	1505	335	27	527	208	413	60	31	7	9
TEAD1	1439	1662	1083	5404	5138	4847	1908	3956	1481	1790	3463	3413	1585	1581	4608	1032	4870	8283	9533	2115	5406	508	2149	2316	3557	9149	6858	5236	5757	4401	3238	7032	2066	3779	1708	4082	1420	306	8486	4400	7176	2740	2001	6311	3953	4675	4715	4867	5295
TEDC2	287	457	67	570	201	204	787	258	268	214	443	501	67	221	543	855	88	609	112	373	470	871	105	616	527	889	156	356	188	166	531	199	440	482	249	613	552	219	710	356	157	299	304	261	183	394	136	925	495
TENM1	6	3	56	288	74	413	27	47	32	64	35	10	13	18	43	63	186	6	81	355	138	3	31	103	57	17	197	82	70	60	66	131	42	26	15	7	1	5	271	64	124	20	114	21	30	61	53	60	11
TENM2	4	14	315	51	50	297	84	58	115	52	29	61	163	26	74	12	1209	37	461	124	315	2	215	4	35	29	94	801	252	273	27	1106	115	57	1	49	8	5	200	106	42	28	15	102	8	93	645	36	20
TENM3	105	1013	135	133	1618	171	97	1473	51	135	77	184	89	45	115	104	1003	142	94	398	212	241	30	92	758	948	382	81	233	141	119	392	379	81	76	1754	60	3	164	199	261	1101	972	23	211	345	1171	937	396
TENT5B	28	48	413	85	109	101	40	96	102	70	11	375	1422	235	71	144	33	312	5187	80	567	809	77	135	302	189	170	2152	787	390	165	279	500	118	90	959	126	7	683	622	169	391	164	220	28	268	902	461	172
TERT	8	113	34	172	32	51	285	117	40	11	32	234	7	143	337	609	112	66	1	375	1020	205	16	478	46	378	24	98	131	83	349	14	18	16	38	105	257	29	36	4	422	158	160	106	161	8	17	115	71
TESMIN	259	387	137	765	226	784	124	414	118	121	397	398	193	199	930	4682	328	1939	174	175	610	1629	208	860	622	2645	297	1572	458	340	336	191	126	2327	177	563	692	242	868	480	680	413	402	255	532	512	464	443	718
TEX19	9	3	5	4	1	0	2	18	3	1	11	0	0	5	12	4	2	2	0	0	5	4369	0	0	13	0	0	7	0	1	1	3	6	0	5	2	1	4	9	2	4	6	33	3	1	0	2	1	7
TFF1	24358	65151	29784	3385	8575	3551	400	5721	368661	9357	762	1217	38169	4692	3713	1091	352	3	41786	114362	1523	167322	41428	1154	20661	2938	18485	24138	19034	1766	103253	8779	42622	173113	74804	1045	27800	12343	7423	193	2451	437	29331	71646	1278	305	1421	802	380
TFF2	311	195	17207	67	1235	24	36	4799	90215	2914	343	313	5186	1130	250	395	71	2	12332	32913	214	75849	13313	1688	7148	414	11201	13891	4349	1076	76065	355	4403	23356	2180	53	488	897	10868	1050	600	82	42983	30198	102	2376	214	1	2
TFR2	25	529	98	159	369	293	148	469	829	1104	53	286	141	98	2322	3572	106	317	296	420	528	6734	260	136	1606	1337	289	675	100	67	1206	85	329	1090	14	170	616	78	2265	487	230	392	555	501	783	96	69	218	113
TGFB1I1	876	4186	1696	2875	3653	2746	1341	4971	1014	2001	907	4023	1424	1530	1166	1613	3696	2677	2284	2364	5207	1800	5467	2821	2674	3973	7728	1146	1069	5931	1391	3728	7163	2253	1959	4826	1286	597	6520	4948	1566	1567	1940	1645	1651	4591	9705	4126	3918
TGFB2	140	216	438	272	400	582	312	545	172	432	181	514	112	178	138	408	258	2799	210	195	1014	389	278	147	258	330	917	271	4849	551	227	636	358	1543	232	163	183	119	799	1787	1003	213	523	92	400	300	455	284	641
TGFBR3	680	991	753	857	2197	5086	371	1182	813	1221	2378	2247	913	476	2161	2434	2111	2751	3652	1986	2465	220	1305	1408	3193	5946	3455	14923	4954	3886	1000	2189	776	1394	130	1282	882	131	1636	1780	1084	2008	693	908	4557	1412	3675	2137	1778
THBS4	69	415	548	139	1708	11800	57	1314	245	2079	99	466	176	69	56	341	15578	19	105	1240	14629	18	46	89	1881	477	18602	55	746	17090	36	5651	2497	1162	180	3598	139	17	44457	3905	662	642	44	69	868	406	35844	794	3120
THBS4.AS1	10	11	46	103	74	357	24	135	10	71	20	92	8	20	37	17	341	22	40	85	208	31	26	63	58	78	624	29	45	157	56	90	72	57	12	49	16	8	648	31	76	40	19	75	38	33	380	23	39
THEGL	1	1	14	2	4	1	15	18	2	0	7	6	0	26	46	0	3	3	3	2	7	6	2	2	4	4	9	2	19	9	1	7	7	5	0	5	1	0	17	4	35	1	21	1	9	2	5	2	1
THSD7B	18	17	88	76	40	183	41	140	5	53	26	14	15	9	42	23	310	89	61	22	279	4	124	6	23	22	199	5	25	105	5	476	127	31	1	37	6	0	351	187	202	1	28	26	40	43	217	39	86
TICRR	195	518	163	2119	870	7886	938	766	401	795	2084	460	200	494	1576	2702	260	1378	750	888	1493	1588	207	374	1456	2049	463	1342	1189	617	2150	951	368	716	754	1168	849	425	1257	601	1274	1423	1007	857	3883	1174	171	1791	1533
TIGD3	15	45	25	166	35	40	23	69	27	30	33	21	27	28	76	102	29	109	36	39	59	85	15	142	59	187	75	39	51	17	75	19	107	61	19	102	49	46	61	68	89	62	99	24	20	38	16	88	63
TIMP3	4041	33577	2946	10186	32417	30848	2185	35071	3596	28495	3953	16843	3775	3115	6501	8317	37497	17244	9290	11192	36683	7424	6784	12400	21690	32896	73678	7895	17455	34134	2404	14559	11721	18446	4091	18742	3949	1545	61275	9928	18272	16634	12859	4227	18963	10592	40708	24853	12531
TK1	6228	9758	1339	4891	2609	2323	5152	3715	4086	2491	8956	4842	1587	1954	7735	10105	1460	3876	2486	5033	5986	17950	1438	5391	9474	5645	2209	5182	1721	3094	9692	5460	11519	4518	8145	3302	6133	4093	11565	3506	1500	8133	3269	6374	2264	8240	2533	5135	2791
TLCD1	276	1099	311	1085	286	279	371	685	449	606	252	1626	293	367	690	860	290	726	368	314	956	447	635	2019	603	1078	616	559	737	589	389	196	802	1087	286	713	576	1046	991	2350	2458	272	854	1477	320	1873	526	1140	715
TLL1	2	13	103	23	259	461	49	106	68	110	23	90	81	28	90	43	231	26	175	327	142	2	36	23	137	52	215	212	111	301	50	153	94	158	16	133	14	10	129	72	144	41	68	70	88	87	338	60	57
TLR10	44	31	110	135	107	3289	53	85	235	201	78	98	152	50	49	101	4032	11	190	6965	241	12	28	141	131	36	278	192	152	232	368	405	58	315	30	74	40	87	95	22	118	28	49	68	203	31	163	99	12
TM4SF5	1295	2111	323	649	541	537	862	1081	1149	3009	1324	1627	269	3191	178	8	511	729	279	427	4525	1392	3786	3365	531	1838	5747	1480	77	1284	1806	223	2582	3673	463	8946	1698	42	4820	1418	392	63	7697	6155	3786	740	638	1159	224
TMC3	2	6	21	42	5	12	18	14	6	3	9	3	2	1	25	7	45	5	7	24	19	5	2	13	12	63	7	21	15	12	13	22	4	3	0	7	2	2	5	0	172	6	3	5	14	5	22	10	12
TMEFF2	6	0	61	1	5	36	8	14	4	9	29	3	7	27	51	2	7	1	32	1	38	4	28	2	2	2	25	7	17	30	1	18	20	7	8	11	1	2	25	370	16	13	19	9	2	2	68	7	29
TMEM100	10	6	49	54	107	456	12	109	89	95	32	94	42	9	17	14	94	22	63	337	136	7	84	60	302	26	468	149	90	274	106	177	170	174	21	51	18	3	94	57	150	33	100	48	59	406	941	200	262
TMEM125	1582	1924	362	1424	600	580	708	713	2341	888	874	1927	426	326	849	1076	420	903	2168	1060	620	7769	1340	497	2493	2426	717	1660	648	772	5124	970	1587	3006	1543	979	3028	366	1033	2152	884	1587	1683	5210	1255	505	941	708	566
TMEM130	150	117	45	141	75	138	69	211	26	64	30	117	8	50	165	54	760	4	12	111	291	27	186	42	138	157	785	12	107	107	19	479	67	22	69	60	33	18	652	488	262	30	86	26	99	32	1090	155	113
TMEM132C	4	1	51	5	15	30	1762	19	93	8	5	3	38	9	24	0	68	0	49	134	20	1	26	6	10	43	84	75	23	37	62	29	9	16	11	10	2	1	13	6	18	1	11	26	10	8	104	13	2
TMEM178B	24	146	117	31	496	742	54	41	70	43	17	43	95	28	53	313	793	2973	1158	883	280	589	21	879	49	27	266	151	288	170	98	214	34	36	3	96	1	53	124	31	313	17	584	233	64	39	236	68	19
TMEM179	0	1	14	162	0	12	4	1	0	1	3	6	3	3	28	0	0	6	1	7	11	2	4	0	4	1	10	4	1	6	0	0	46	0	0	428	0	0	8	9	3	4	7	5	2	12	63	2	0
TMEM184A	2267	2244	849	4394	491	341	4062	3551	1689	1966	2825	1646	861	412	2369	2052	1165	3085	11512	620	1667	3454	2036	2116	2364	3097	2439	3838	966	541	5048	1989	3276	2604	1266	1999	1815	1287	1209	5285	3212	654	1350	4635	882	629	572	2742	3134
TMEM252	3	2	16	8	27	29	47	5	5	6	7	12	10	1	14	10	24	2	51	8	102	3	11	2	36	5	53	13	38	89	3	56	29	23	0	17	1	0	50	18	56	11	6	9	24	38	121	53	21
TMEM270	1	10	8	14	0	7	35	30	3	17	8	31	0	32	32	1	0	88	3	1	17	4	2	8	6	76	28	61	11	0	28	4	25	25	2	223	15	0	70	76	11	1	24	38	1	30	1	20	22
TMEM35A	5	8	41	17	85	111	21	25	6	118	21	35	14	22	33	16	158	21	203	43	129	2	28	18	82	27	111	6	53	259	5	93	107	36	6	133	0	0	172	117	48	19	19	6	37	319	484	197	67
TMEM40	4	40	665	4	49	9	74	77	3	9	16	30	703	33	77	4	4	7	5205	0	39	7	1	3	3	35	26	1324	758	3	10	1	101	0	15	6	25	353	11	40	14	43	9	55	13	4	0	6	21
TMEM47	403	1326	868	1897	3432	2663	1521	2802	510	1103	394	1368	547	470	569	1310	2435	248	2022	1807	3936	448	2131	966	1550	1362	13324	836	1660	1759	467	2683	1888	1177	626	1508	537	568	3308	1149	2048	616	4171	540	1891	1983	3180	1705	1607
TMEM52	45	635	83	348	338	94	53	279	250	263	53	140	130	325	335	1498	69	591	22	207	569	3562	50	1246	688	102	355	194	319	53	905	134	171	88	37	144	632	303	755	193	410	451	315	308	971	258	193	394	832
TMEM59L	14	13	31	5	32	42	17	49	50	12	4	34	15	16	34	15	547	97	50	35	52	18	24	29	33	35	631	29	31	40	21	56	56	54	13	53	6	4	90	33	27	23	1729	30	17	25	399	15	94
TMEM74	7	12	38	23	128	36	31	12	4	8	14	7	10	8	25	9	31	3	24	73	49	9	4	8	8	9	97	9	21	24	10	39	30	47	20	49	4	4	42	14	45	5	89	8	14	44	39	19	15
TMOD1	30	40	115	72	312	343	105	62	126	197	14	123	70	42	43	98	195	303	293	295	523	20	212	57	305	53	882	97	139	686	49	435	529	369	86	2196	131	5	711	281	398	211	735	217	204	374	1278	404	163
TMTC1	312	238	277	404	1681	3093	288	858	474	818	299	1347	209	151	508	821	1746	313	4235	1254	2441	2474	673	305	1160	511	3940	1082	1271	1476	512	2024	650	661	352	2647	182	70	1918	499	1121	351	19469	1215	1861	972	2542	1313	617
TNC	718	5347	3132	2791	10015	18219	8674	1599	1352	9378	1620	4140	2343	3388	2890	2711	1178	3181	5057	3071	17709	1911	3379	3735	23310	3000	21232	9223	3838	16375	2057	7488	14345	1256	1968	15524	3532	709	19515	5629	2538	10707	4936	1760	4386	13623	33198	14962	7776
TNFAIP8L3	69	31	147	94	268	420	94	249	86	86	12	330	72	40	51	79	307	93	535	205	304	38	209	76	101	344	509	176	184	256	44	335	256	419	67	306	52	8	293	133	123	29	174	61	122	138	420	183	185
TNN	17	26	60	28	24	319	38	72	47	201	25	50	8	33	113	67	526	102	1	206	716	32	48	21	27	67	1018	17	51	317	38	931	203	124	8	2400	23	4	1512	2051	121	17	9	18	23	29	624	40	150
TNNI3K	2	0	9	1	0	2	2	5	0	1	3	1	0	5	12	0	0	0	4	4	3	8	0	0	0	1	1	3	1	1	0	0	0	2	0	5	1	0	0	3	2	0	3	0	0	1	1	3	2
TNNT1	6	409	119	0	909	20	32	116	8	700	659	32	80	73	109	5	14	46	24	7	14	5082	2	7	88	98	130	2712	70	12	102	12	61	4	141	929	974	4	2198	44	87	147	832	143	22	12	1	5	35
TNR	9	2	81	8	26	538	30	26	53	29	19	35	24	12	82	3	503	834	38	633	84	10	14	8	39	9	50	22	39	35	75	32	6	13	5	355	3	5	26	21	117	9	27	13	28	0	60	18	29
TNS1	2181	9802	4025	5564	13449	30491	3124	12314	5950	8141	3128	12703	3691	2919	3563	8393	19457	2342	25888	11246	37060	3098	10981	9752	16214	9656	55806	8314	6671	39899	7358	30462	28122	8684	4789	27303	1811	1208	49798	31544	12050	6527	5753	6954	7539	25829	99745	27628	13132
TNS2	852	1751	1145	2803	3520	8826	1769	3679	2152	2208	1173	4872	1050	962	2347	2275	8879	3717	3570	5898	6891	5539	4584	2797	4330	3605	8282	3436	2059	5500	2341	6183	5176	2590	1287	6058	1280	669	6198	3927	2294	1535	3177	3315	2322	2453	11293	4251	3897
TNXB	230	308	635	380	869	50535	314	1544	1647	3484	303	2020	713	398	1009	1010	12649	239	1778	3918	5889	4090	1165	389	1717	1146	5058	2338	1336	10469	547	4770	1204	1887	295	2966	210	76	3684	1425	1253	535	1317	1054	1618	1387	11437	2667	740
TOP2A	2304	3509	1481	18059	9254	6402	17314	10439	3310	4474	92174	10415	1924	3827	15586	6692	3929	17742	5189	11306	11806	23861	1294	10735	17428	10090	5218	8821	13002	2777	17537	8621	3657	8149	5746	17269	12319	2329	30118	4141	44595	16074	37427	11036	30676	12652	1850	52051	76452
TOX	209	371	229	737	787	2548	343	874	744	453	99	761	101	67	432	404	2059	908	360	5875	1017	392	404	337	803	69	437	699	614	906	1172	624	337	406	233	4759	295	178	338	295	558	150	25552	3277	4428	276	589	429	206
TPM1	3938	8849	2416	8015	19016	9306	3312	17780	5139	13498	8194	8815	2366	2160	6162	5381	8235	9908	9005	6936	25268	19177	13971	3801	22113	16130	19818	8961	7126	19079	9108	16407	20002	24043	8252	7276	10350	2810	22966	9108	9517	7609	6872	12137	22597	20882	32101	17997	9101
TPM2	2487	11770	1820	7259	12052	4215	2188	10726	3749	2813	1253	9542	2387	6305	2614	2758	6061	4169	15333	3002	17065	5406	6191	8702	7939	8105	40133	1664	3096	21082	12749	10060	33525	4778	2897	11967	1902	419	35266	17302	6402	5356	15740	11294	22009	26856	53910	24344	8510
TPO	1	28	29	14	66	88	21	77	17	29	3	44	12	9	37	12	367	7	111	86	127	58	8	10	42	50	80	8	63	81	10	67	38	39	2	24	1	5	66	11	148	27	6	33	82	66	202	40	21
TPTEP1	7	76	149	65	126	367	60	250	119	79	68	75	100	56	62	59	242	16	859	355	243	3	77	15	119	142	254	159	107	88	100	128	104	108	17	43	20	9	111	36	192	35	42	86	123	148	135	94	71
TPX2	2732	5360	953	12965	9764	3504	13681	8204	3338	8014	16955	6489	955	3570	11381	7404	1173	11029	2228	5290	7445	9431	1390	10302	8098	10731	4878	7668	8706	2519	14505	6299	4142	7953	4746	10484	6399	2776	18827	4946	12016	6484	9672	4238	8460	11902	1742	12096	18518
TRAIP	92	303	70	1240	406	263	358	333	227	341	388	416	70	121	546	715	148	374	209	371	616	522	93	497	440	519	202	272	243	176	1141	271	259	194	359	277	363	105	1245	141	554	456	486	264	443	344	101	439	457
TRBV26OR9.2	0	0	2	0	0	0	0	0	0	0	1	0	0	0	0	0	1	1	1	4	3	0	1	0	3	0	3	0	0	3	0	0	1	2	0	14	0	0	2	0	0	0	2	1	3	1	5	0	1
TREML3P	0	17	1	454	28	2	9	16	2	5	21	2	0	4	15	8	3	4	1	4	7	1	1	4	2	7	10	13	30	3	7	3	14	0	2	24	13	1	0	1	87	3	6	3	12	18	5	1	0
TRIB3	1566	1307	359	2301	1775	337	1391	2337	330	1703	552	2507	377	1673	4866	544	347	6701	326	461	427	1279	476	2522	164	5153	911	1381	665	854	1047	208	2780	3965	195	2804	2784	377	1830	1713	1480	1635	1134	2263	2061	1850	817	7268	8825
TRIM10	324	75	39	184	218	127	271	384	67	298	298	163	11	56	150	64	47	20	198	45	173	517	167	91	322	306	118	686	138	130	546	240	72	191	262	10	271	107	341	49	170	136	275	619	112	53	32	243	43
TRIM15	1034	2650	270	1347	746	701	2970	2335	470	1068	883	1604	181	577	1553	625	191	168	476	331	1648	4484	1268	812	1881	2778	478	3666	1220	471	2387	834	1221	1093	1385	84	2555	1199	1080	512	748	2146	585	3053	1413	514	292	1393	284
TRIM40	27	314	18	106	23	81	149	54	408	146	27	40	3	99	117	13	23	2	28	81	83	1883	27	15	173	49	47	17	160	20	493	33	28	120	125	24	474	1299	32	4	128	297	20	438	224	5	12	130	5
TRIM55	4	5	12	5	7	4	3	7	25	1	8	6	0	6	9	1	27	4	1	77	14	0	1	3	19	4	2	20	9	1	13	36	3	8	4	11	5	1	22	1	14	5	0	2	11	0	9	22	0
TRIP13	428	1059	225	4196	1648	889	1348	1221	877	1553	1511	1549	194	4394	2333	1915	246	2390	466	665	2499	1573	289	1710	1493	1549	673	1316	1262	492	2465	707	2140	2921	718	1202	1914	619	3432	489	1658	1010	815	3382	2248	607	323	1267	3539
TROAP	837	1687	348	3892	1405	580	5174	3001	640	1235	1979	1318	248	1004	2001	1395	427	1242	1266	1395	1555	2389	399	2116	1578	1727	1747	1613	1552	777	3521	909	822	1600	1104	1971	2602	969	5038	655	1521	1985	3340	676	1383	1331	521	1608	1376
TRPC1	31	65	79	225	484	653	39	505	58	193	46	70	42	63	123	74	387	351	233	267	259	35	158	170	132	115	446	237	252	243	85	283	145	268	48	227	30	43	373	209	220	70	172	41	137	188	294	163	126
TRPC4	16	17	92	67	90	74	78	131	76	84	54	100	24	72	124	76	31	44	31	103	270	44	103	35	210	39	311	125	109	88	116	173	157	91	19	102	46	28	226	112	103	43	138	92	179	217	270	162	130
TRPS1	497	411	552	406	2430	1766	213	1082	331	796	297	1285	983	233	320	471	1336	392	4477	1591	1407	435	667	536	767	874	1430	2557	4584	957	609	1274	646	1439	240	1007	182	166	976	662	856	332	949	4607	611	2930	1374	698	2148
TSHB	0	0	3	0	1	4	0	0	1	2	1	2	0	3	11	0	1	1	1	0	3	0	0	3	0	1	10	0	2	1	0	5	0	0	1	0	0	0	1	1	0	0	2	0	4	1	2	1	2
TSHZ2	831	469	545	1208	1348	6186	323	2529	454	1864	1569	415	472	333	544	337	3444	4333	3251	980	1948	236	484	1048	706	958	4053	920	734	1916	739	3571	763	1242	1027	1878	229	68	2576	3053	2051	353	1777	892	481	1197	2713	905	1465
TSHZ3	167	898	329	319	1452	1664	285	839	234	746	217	438	177	194	308	355	1141	247	710	658	1123	199	534	290	795	644	2005	551	538	1159	246	1103	707	349	320	1297	190	108	1035	708	611	340	341	201	551	729	1848	1067	854
TSLP	26	8	74	137	45	37	21	15	28	8	7	83	73	35	16	4	29	4	276	149	30	2	49	41	18	9	108	117	152	33	22	33	38	29	21	17	14	3	48	57	176	4	137	134	35	17	57	13	48
TSPAN11	75	267	355	382	389	3552	629	139	438	494	557	457	150	207	395	40	1291	309	194	2034	827	284	132	347	433	534	611	758	1104	1103	358	1307	273	295	142	995	413	67	588	358	520	217	158	584	344	365	1622	1073	895
TSPAN18	230	1309	318	5316	1954	2556	774	825	641	854	286	2114	400	477	940	748	2238	3137	1034	1849	2904	876	1243	809	1633	804	8577	389	908	2650	557	2074	2221	705	379	6076	840	336	2777	1543	10962	805	982	561	1880	1719	4819	2122	6814
TSPAN2	192	330	530	514	1255	1102	155	901	290	694	97	398	235	100	141	451	640	299	310	502	1512	110	610	278	717	467	1918	269	1398	1950	242	950	832	1559	118	1832	139	20	1587	672	746	200	281	137	1339	812	1525	1161	530
TSPAN7	28	83	118	1078	694	1520	553	441	284	210	41	404	240	160	67	38	933	985	461	1078	536	200	222	140	126	109	496	218	271	653	98	329	212	674	28	12713	1040	22	744	749	729	94	159	636	886	171	866	528	128
TTC28	237	570	639	1429	1416	3731	673	1488	834	897	358	1507	578	381	585	662	3804	600	2446	2424	2199	223	1960	642	1128	1546	4544	1813	922	2070	826	2106	1032	1147	214	2652	989	282	3549	2212	1575	325	1303	779	1032	1388	2804	1025	923
TTK	323	912	320	4573	1783	953	1838	2540	601	1133	2149	780	285	631	2725	1833	341	1095	665	1074	1542	2758	90	1491	1737	1554	529	2017	2317	335	2326	977	351	1156	836	1394	3654	481	3837	225	2775	1534	2479	1510	2282	2830	150	1385	2214
TTLL7	36	58	223	963	459	948	47	249	240	122	47	141	241	145	140	570	360	1540	1339	464	607	185	202	332	329	130	1560	689	576	367	364	656	314	350	58	518	72	33	1045	168	564	189	625	374	587	411	727	340	1342
TUB	12	106	59	130	234	647	24	113	100	208	29	106	63	17	84	23	687	43	443	349	200	30	67	26	93	162	404	97	97	302	71	248	95	106	8	157	28	93	647	220	208	44	821	44	91	110	374	161	173
TUBA1A	2434	6211	1395	4398	8034	12236	2725	8774	1944	5206	1565	4590	1532	1664	1404	2798	5222	4203	2240	4976	10081	2553	4308	3305	5695	4589	11380	1473	7051	10758	1660	8982	8728	3878	2737	15380	2282	1311	11311	8308	5188	2449	4203	1082	3461	6702	15633	6843	7380
TUBB6	559	4741	1308	1574	4289	4064	1209	2149	951	2392	580	2649	1490	744	924	883	1723	1104	7740	2061	3301	904	1777	2002	2372	1648	5885	5777	2011	5583	733	2714	4300	1152	922	3515	878	1680	6599	2363	2829	1077	2128	582	1518	4189	6138	3475	2184
TWIST2	57	542	79	195	417	1073	94	212	65	250	46	97	31	85	76	22	276	133	51	193	262	27	139	149	172	172	443	158	650	549	40	254	214	220	51	420	102	15	324	133	83	62	55	39	73	212	666	279	198
TXLNB	19	19	45	43	205	391	34	157	66	138	26	58	47	22	74	26	426	14	60	1102	164	10	20	37	80	35	44	35	74	142	45	170	38	35	11	58	16	14	55	34	83	33	22	17	54	29	72	63	38
TYRP1	42	35	253	178	310	8	14	20	49	33	11	200	200	29	17	39	82	0	520	199	272	83	351	152	100	41	1377	94	249	192	18	475	448	47	109	314	34	10	678	214	431	35	160	72	234	54	461	36	423
UBE2C	4072	5521	795	11814	4395	1689	12132	11846	2201	2759	6552	4896	692	5607	4418	3025	619	5425	1179	2691	3918	5255	891	11044	3739	4216	3009	2783	3679	1336	4839	2789	4778	8453	5160	6443	5804	2812	9862	2267	8991	2699	6983	2084	5602	8324	1468	6958	9370
UBE2QL1	12	218	38	60	187	12	17	141	155	20	10	237	41	32	34	22	77	476	51	129	67	15	23	29	67	98	116	79	64	50	38	85	61	59	11	341	31	14	98	42	47	32	31	33	47	110	131	164	80
UBE2S	3239	6574	728	2466	1543	1076	6548	5745	2341	1224	4398	5752	535	1414	4100	3024	826	8146	1112	2397	5016	5854	1165	4518	4551	2143	3823	1647	1378	1518	2726	3103	2909	1552	5978	10518	4613	1754	6725	2282	1835	2864	2626	2788	1391	7455	1404	2161	2910
UBE2T	977	2024	382	2491	2031	883	2544	1921	722	1538	2428	3253	288	1007	1674	1354	352	1924	477	1068	1606	3249	268	1893	2047	1211	1016	1371	1881	373	1887	1131	1189	1976	1321	113	3681	1049	2732	772	2123	2083	3836	1498	1294	1393	354	2049	1558
UCA1	36	654	1710	157	160	35	73	1109	30	71	411	23	37	5	5147	387	50	204	105	7	46	287	101	49	147	8060	11	1980	477	360	81	11	501	67	96	6	36	1	6	30	7957	6413	6	21	66	2307	125	246	40
UGT1A1	75	71	55	127	29	5	12	27	96	2116	329	71	52	147	9	0	50	2	83	39	492	1164	189	38	142	13	30	79	50	36	477	87	78	576	147	16	186	1	538	13125	78	8	36	270	72	27	127	9	376
UGT1A6	30	5	23	148	27	3	10	20	125	714	747	22	20	258	5	0	15	9	60	54	125	9	100	93	150	15	93	20	13	43	34	235	180	78	41	3	24	0	3265	1029	11	3	14	547	4	23	149	1	1188
UGT2B15	560	204	227	342	281	6	9	181	334	234	408	25	944	11	70	6	531	3	32	294	26	1359	342	23	22	24	144	1474	1404	5	1920	1154	561	3702	159	196	151	0	5	17	819	3	1103	2247	106	217	1	6	1
UGT2B7	16	19	37	6811	25	11	42	211	19	104	373	84	164	23	48	240	41	9	17	39	43	102	33	13	69	62	95	613	68	7	58	63	626	799	263	45	141	4	14	31	269	4	97	89	116	130	8	32	15
ULBP2	14	85	172	175	969	18	141	1002	74	585	44	166	94	633	52	166	18	80	175	36	76	2009	7	29	214	165	175	362	163	50	50	52	70	187	37	55	212	128	1308	26	180	192	1003	90	117	359	17	12	282
ULK4P1	4	0	5	1	2	17	4	5	2	4	1	0	1	6	7	0	4	1	2	17	5	6	2	3	0	5	5	10	8	1	4	15	2	1	1	2	1	0	12	1	5	0	7	3	2	1	0	2	0
ULK4P2	4	0	5	1	2	17	4	5	2	4	1	0	1	6	7	0	4	1	2	17	5	6	2	3	0	5	5	10	8	1	4	15	2	1	1	2	1	0	12	1	5	0	7	3	2	1	0	2	0
UNC45B	4	4	29	22	17	17	35	13	0	13	24	2	2	43	67	5	14	13	1	17	42	1	16	4	12	10	17	4	33	63	7	50	28	3	4	3	1	3	7	11	50	7	9	9	8	57	132	38	6
UNC80	3	4	102	6	9	30	61	15	11	12	57	6	20	36	134	11	20	14	6	44	62	18	17	41	9	10	25	8	40	4	26	29	4	6	1	480	21	2	9	6	31	4	24	6	4	4	23	4	6
UST	162	244	213	66	535	790	59	190	1475	1591	68	1049	169	404	135	118	718	34	1266	961	402	153	757	76	964	84	1197	851	171	400	320	277	394	715	23	178	474	425	3204	101	594	993	5286	1864	317	330	920	247	206
VCL	6688	11430	4506	8037	22205	13986	4616	17548	8067	22320	23659	10022	4293	5050	20113	12540	11873	9805	19572	8592	18741	16995	13198	5659	30403	15935	33224	14173	11615	16975	26021	21570	11850	13915	8559	14543	12732	3482	21021	20338	10173	17052	18640	10767	37794	16793	23564	17986	9324
VEGFD	13	2	14	28	155	44	14	18	68	35	21	76	27	6	29	23	83	46	18	55	53	3	194	160	50	5	207	32	41	22	32	20	5	57	3	66	6	25	14	4	26	19	18	62	19	24	177	30	46
VGLL1	2	0	148	8	5	3	3	49	14	32	188	632	105	4	48	0	5	0	152	16	5	0	1575	3	13	1584	20	240	29	733	4	35	3591	4313	18	8	5	0	40	1437	41	1	54	11	12	166	370	7	6
VIP	2	0	13	5	30	48	0	3	20	51	2	5	2	9	3	12	6	3	10	33	252	1	22	2	108	0	213	3	13	175	1	49	422	26	9	59	19	6	307	16	15	60	2	15	4	62	763	11	34
VIPR2	26	29	36	69	208	262	11	20	56	95	18	81	24	13	27	41	168	2	33	200	147	49	189	36	56	10	900	37	70	299	23	216	53	53	20	150	6	2	295	113	214	13	64	23	63	122	675	149	91
VIT	2	3	55	11	81	1263	40	29	29	167	17	13	93	14	173	4	47	4	111	221	69	155	12	2	12	17	21	20	80	142	47	178	8	93	21	41	27	0	27	1	10	20	10	87	42	9	257	25	7
VLDLR	5	69	201	98	729	271	72	240	256	175	70	638	276	138	153	363	286	630	2218	230	163	604	70	223	155	108	1076	1525	963	215	432	229	405	171	28	2034	39	39	1550	239	152	65	363	571	194	187	624	183	194
VN1R20P	1	0	10	16	10	10	0	3	1	6	6	2	2	1	17	8	2	2	4	0	6	4	2	0	2	3	12	4	5	11	2	1	4	0	0	1	3	1	45	3	5	2	4	3	10	0	7	3	1
VNN3P	7	10	209	4441	62	35	30	41	21	21	36	15	17	13	590	37	17	4	227	127	34	118	76	9	38	299	68	3530	190	1	184	20	37	24	6	196	145	14	39	13	1154	10	26	206	28	125	4	2	18
VPREB3	111	43	232	181	30	1330	40	158	359	51	35	102	188	13	33	51	2415	4	102	4303	108	55	44	190	103	40	174	111	103	169	159	512	41	28	17	48	32	37	83	3	34	28	17	16	159	3	163	58	6
VPS9D1.AS1	580	766	205	114	528	194	73	946	198	582	382	314	124	215	523	632	172	1109	289	258	436	277	354	62	533	574	179	222	419	77	542	113	302	549	353	88	464	245	844	137	273	962	324	202	209	822	198	654	1091
VSIG10L2	0	0	28	1	0	1	6	3	0	0	1	0	1	3	13	0	6	44	6	2	2	0	1	2	2	2	1	4	0	4	0	1	4	0	0	1	0	1	12	0	2	0	1	1	1	0	16	0	1
VSTM4	161	786	259	463	1288	2049	196	1103	261	1361	332	567	224	247	330	478	1850	247	451	844	1300	250	406	293	994	872	2532	548	597	1535	170	1624	539	536	254	1564	239	59	1293	1047	745	488	415	304	428	739	2230	1246	1145
VWC2	3	0	36	17	4	1	37	2	4	1	29	7	5	20	64	0	1	7	1	25	54	2	17	4	10	5	26	4	39	9	6	27	32	8	5	2	1	3	32	10	29	0	7	15	4	23	30	8	24
VXN	0	0	9	0	0	5	21	32	1	5	6	2	0	12	23	1	0	29	0	4	7	0	0	0	1	0	11	1	13	4	2	10	2	0	0	2	0	1	7	1	11	1	2	1	0	1	17	4	2
WASF3	11	52	79	358	582	283	540	271	209	64	123	1071	68	40	67	49	250	1266	178	349	201	22	73	43	161	52	585	465	558	323	60	147	134	228	50	446	32	12	234	84	698	48	976	38	142	302	330	316	109
WDR17	14	2	105	34	48	248	46	32	18	29	32	16	28	28	60	2	165	3	150	186	92	9	53	5	39	10	92	37	573	43	39	96	27	24	12	253	3	0	43	31	36	12	105	4	18	176	41	30	26
WDR62	621	846	334	4513	694	849	3047	2580	803	837	1701	1971	312	506	2218	1827	393	3218	713	1716	2140	1839	318	1316	1982	1687	803	2601	906	364	2439	1428	508	1051	1802	2380	729	643	1568	1291	1755	1512	988	871	1101	539	406	1832	1279
WFIKKN2	0	0	20	2	9	8	0	10	0	1	3	3	1	4	38	0	7	12	22	2	10	0	17	0	3	1	15	1	0	8	1	1	10	3	0	1	0	0	8	14	35	1	26	21	2	9	33	3	2
WNT2	576	2059	68	577	648	378	269	2310	14	634	253	203	8	158	264	225	94	54	7	4	1488	561	65	698	486	1794	43	157	480	1180	84	754	258	120	498	718	782	97	983	238	603	411	134	46	470	398	885	1582	278
WNT9A	23	56	90	91	99	255	20	51	36	93	14	63	72	82	63	922	183	103	820	114	408	1096	59	39	926	48	354	937	148	624	136	328	418	26	6	512	30	71	491	225	168	322	298	465	56	512	1061	300	123
WSCD2	16	7	41	95	83	48	4	33	110	312	9	1790	15	9	36	109	51	1	48	86	405	5	329	8	94	32	381	20	32	400	25	461	247	56	28	28	3	4	501	151	113	45	18	8	22	125	772	1855	154
WWTR1	1687	1024	1989	2895	5642	11602	1431	6207	1449	3792	881	5127	1853	1491	7085	1544	8449	5332	4660	4806	6684	720	5561	2237	12451	6288	13338	4610	7880	6597	5945	6476	5263	6577	825	4538	1493	531	8639	7500	4186	1119	3220	2351	2762	5567	9665	3973	5334
XIAPP3	4	2	6	51	4	4	12	7	13	4	1	2	0	32	4	3	1	2	10	41	3	148	59	1	4	8	2	6	5	0	82	4	0	12	4	1	6	3	15	1	10	1	7	270	72	3	0	0	2
XIRP2	0	0	65	1	0	1	10	0	0	0	4	0	0	3	22	5	0	2	0	0	10	0	0	0	0	2	5	0	6	4	0	6	1	0	0	0	0	3	4	0	5	3	2	0	2	1	0	3	0
XKR4	2	3	136	2	35	252	90	68	29	57	89	9	24	57	138	13	83	11	20	590	143	1	11	3	45	12	85	24	97	57	30	42	14	39	1	6	0	4	27	12	59	23	16	11	14	57	188	34	15
ZBTB16	49	64	227	374	494	2153	188	858	179	119	57	1504	173	173	431	290	1939	20	3711	1162	1512	10	813	90	450	253	1787	1256	991	595	336	952	757	863	34	941	28	25	651	157	474	292	243	1106	307	332	3965	194	142
ZBTB20	1005	876	996	3678	654	6437	976	2720	745	962	851	1309	935	965	1346	1106	6748	1947	3287	5584	1917	660	4160	1047	1091	2776	7038	2720	1289	2171	1401	4327	1191	3615	431	1464	440	299	3025	2394	1277	387	422	2369	815	2581	2512	978	542
ZCCHC24	581	1146	446	1371	2283	5358	329	2115	1159	1843	622	1507	398	759	482	782	5279	1011	1276	1941	3707	1691	1411	817	1681	1883	6771	1142	850	3633	508	3707	2053	1728	743	3176	714	200	6236	2644	1619	782	897	737	1550	2886	8524	2749	1965
ZCWPW2.1	0	0	12	3	3	5	0	2	0	1	2	0	0	0	6	0	16	2	6	0	0	2	1	0	3	1	0	1	3	0	0	2	0	3	0	3	0	0	2	1	0	1	0	0	1	0	2	2	2
ZDBF2	47	67	149	1178	422	779	74	302	169	216	89	382	134	113	283	839	719	667	698	1204	376	53	101	96	257	141	650	1308	1786	254	342	505	198	103	45	420	228	157	655	181	1165	70	1636	60	602	204	305	247	98
ZDHHC15	7	36	41	42	127	193	26	125	22	62	27	24	75	10	44	9	207	15	128	107	119	2	37	4	38	43	173	42	75	95	16	112	74	26	4	52	13	2	138	77	100	23	578	23	58	48	163	50	81
ZEB1	635	1085	996	3540	4158	6158	886	3753	936	3919	1082	1840	705	1342	1419	1510	4895	963	1391	4522	4667	1015	2015	1226	3248	1790	9539	2544	2879	3918	1522	5098	2773	2299	763	1751	1046	608	4414	2890	3704	1541	1562	1575	2105	4307	4750	2673	2439
ZFHX4	93	269	95	486	927	962	100	1088	98	589	121	606	109	63	180	207	1614	121	338	559	1008	41	231	97	322	424	2153	205	268	651	76	750	337	296	72	658	60	19	1091	711	601	171	1427	221	309	1435	1357	425	377
ZFHX4.AS1	0	19	45	34	17	16	12	60	6	8	7	45	6	7	10	9	32	0	0	9	33	0	8	8	11	13	97	0	13	12	3	11	20	8	0	19	1	1	72	26	26	6	4	0	11	36	32	6	15
ZFP28	21	43	75	84	182	315	231	120	53	118	33	456	69	35	68	52	277	22	474	271	190	42	93	393	78	79	290	170	370	130	80	170	103	88	29	90	15	17	137	85	131	51	83	41	98	102	218	286	322
ZFPM2	53	188	160	205	909	765	44	817	81	506	54	166	104	50	124	107	710	266	430	416	590	34	127	70	251	439	682	81	465	520	77	466	275	228	48	322	62	214	575	431	372	112	172	310	181	315	644	275	215
ZIM2.AS1	0	0	34	8	4	52	88	42	1	14	37	4	2	36	189	3	39	8	18	56	52	1	21	2	2	16	39	1	48	3	15	11	4	2	11	4	0	1	7	2	53	3	11	2	3	8	2	1	5
ZMAT1	53	20	100	831	378	1819	41	819	148	205	38	390	148	40	172	417	1385	95	754	2068	223	241	142	308	160	238	281	1023	895	110	254	403	72	156	27	85	14	174	210	62	272	54	374	155	182	76	93	108	42
ZNF135	20	47	55	90	184	320	39	246	46	152	40	61	52	43	48	55	351	20	355	252	169	24	86	24	69	86	259	59	88	141	48	232	80	58	19	99	23	10	147	148	121	29	70	42	80	69	231	83	97
ZNF154	61	110	164	658	294	922	305	627	94	181	87	272	63	91	299	190	978	158	737	919	513	137	547	169	194	571	788	281	214	165	260	383	135	398	127	111	43	63	468	90	699	108	170	326	262	366	177	188	122
ZNF177.1	0	0	8	36	2	40	15	23	2	14	5	4	0	5	39	3	36	12	33	16	15	18	5	9	5	7	8	1	7	4	13	12	1	3	0	5	3	2	9	3	17	1	23	0	1	2	1	4	5
ZNF354C	11	26	66	47	199	535	229	142	81	184	41	212	47	29	122	49	399	14	266	375	167	44	90	81	101	98	306	171	332	161	313	442	94	45	62	106	20	30	571	80	558	41	73	47	110	140	157	361	336
ZNF382	76	44	89	118	119	430	103	517	44	83	94	91	38	75	310	61	452	43	214	478	225	291	68	45	82	239	262	240	256	128	87	376	72	56	59	62	34	41	157	60	364	58	501	77	76	94	112	108	58
ZNF385B	53	55	62	222	68	197	10	61	123	239	32	17	50	9	45	155	102	28	73	225	228	9	109	24	194	112	132	64	91	292	2	182	117	68	124	186	21	41	200	87	94	47	130	13	29	286	162	155	35
ZNF385D	9	68	218	24	408	892	78	131	65	175	73	121	125	317	208	48	275	50	289	291	379	4	90	82	229	73	700	176	142	434	50	189	198	151	47	113	66	29	251	38	44	64	57	60	180	239	374	122	57
ZNF385D.AS1	0	0	4	0	0	9	7	5	0	0	2	1	0	5	8	0	3	0	5	3	2	3	1	1	0	0	10	1	4	0	0	0	0	0	0	0	0	0	0	0	0	2	1	1	0	2	3	3	0
ZNF415P1	0	0	18	5	3	50	1	49	1	5	2	2	8	1	26	12	25	0	31	14	10	0	11	0	10	8	27	18	8	0	22	19	1	5	0	5	6	3	13	1	11	15	2	1	3	5	2	3	3
ZNF423	160	343	293	2065	524	2668	205	884	221	1034	238	398	129	107	339	216	2457	260	361	667	1182	70	241	274	476	847	1374	217	1507	1634	140	1152	483	500	111	1209	124	51	960	1016	1867	244	180	189	208	447	2490	864	497
ZNF454	4	16	16	33	25	110	32	44	15	41	15	16	10	22	45	34	115	1	108	46	72	93	58	23	53	31	97	18	81	60	17	65	20	29	2	41	22	1	52	36	50	11	7	20	16	27	63	135	25
ZNF471	10	36	55	94	242	410	105	151	44	147	45	277	102	46	133	56	359	17	693	325	189	11	76	427	134	84	311	107	280	127	81	219	79	65	34	98	29	10	216	55	121	49	95	58	81	143	182	97	68
ZNF483	50	56	193	362	815	951	307	400	169	289	150	166	188	295	563	162	802	642	754	831	551	461	566	337	280	401	821	537	439	236	313	642	253	506	125	212	147	51	1958	243	533	83	614	641	192	262	466	239	177
ZNF536	12	1	98	81	19	43	62	90	58	17	49	17	63	74	80	4	38	3	126	179	134	0	73	14	13	20	316	42	63	31	50	37	12	64	5	17	2	11	22	1	132	8	25	32	40	28	112	8	8
ZNF542P	88	204	135	531	536	979	672	569	247	377	76	217	81	143	109	120	666	82	801	722	386	92	137	342	220	189	1022	249	338	412	169	438	264	315	106	309	90	48	318	243	246	101	2140	108	284	192	497	520	200
ZNF559.ZNF177	0	0	8	36	2	40	15	23	2	14	5	4	0	5	39	3	36	12	33	16	15	18	5	9	5	7	8	1	7	4	13	12	1	3	0	5	3	2	9	3	17	1	23	0	1	2	1	4	5
ZNF626	44	84	63	127	135	709	53	275	177	119	268	286	102	58	73	50	825	10	732	930	227	41	78	53	113	82	601	143	447	205	86	343	108	156	39	73	31	31	142	105	145	1279	169	61	86	117	183	574	88
ZNF662	16	32	102	252	151	447	28	108	158	154	36	41	68	29	62	28	277	375	495	334	135	10	344	30	64	74	181	89	176	131	85	192	84	85	17	151	20	2	135	82	790	41	794	65	47	276	99	119	46
ZNF667	10	20	57	35	129	178	30	41	22	69	35	38	35	20	68	22	168	19	250	132	64	17	21	24	64	64	146	39	64	75	34	81	46	46	12	62	16	21	77	39	80	22	308	29	46	43	68	49	43
ZNF667.AS1	79	110	145	146	363	376	79	476	24	179	58	171	104	101	129	72	462	47	463	342	240	49	211	101	107	99	563	87	104	326	61	269	208	159	41	177	48	33	260	170	191	67	1142	63	134	157	361	140	157
ZNF676	0	0	18	12	35	83	49	43	0	19	28	4	11	24	181	1	39	7	56	65	48	5	13	3	4	30	67	10	53	6	15	27	5	6	2	8	7	2	152	7	18	1	21	4	13	2	30	125	5
ZNF677	20	89	133	151	268	796	79	345	79	168	76	90	96	79	100	132	373	37	648	564	278	75	112	112	141	125	472	183	178	186	71	1154	129	136	46	132	40	26	234	100	206	49	172	72	180	166	217	153	125
ZNF695	0	30	32	236	121	35	114	87	23	59	122	47	4	108	160	266	16	80	26	15	153	226	14	50	110	145	109	64	88	35	224	39	51	131	17	73	157	36	392	48	179	153	77	79	27	221	17	90	157
ZNF710.AS1	99	203	37	1290	212	4853	97	226	417	224	112	297	132	82	478	1574	777	1584	410	516	566	371	120	238	281	406	321	246	204	174	143	403	246	376	82	304	579	354	294	174	364	222	206	112	981	319	324	499	204
ZNF727	9	17	73	1372	124	365	40	101	17	99	27	25	97	30	104	33	137	22	123	296	114	2	50	17	59	47	226	120	101	49	13	144	60	50	19	31	13	5	1316	30	125	32	65	59	53	179	143	822	39
ZNF728	0	0	12	8	1	13	25	12	3	5	30	0	7	15	143	9	36	3	14	26	51	0	3	2	5	9	48	0	30	10	8	24	3	1	0	6	0	0	20	5	20	4	19	5	6	2	26	31	0
ZNF781	14	24	16	52	54	181	37	69	17	36	22	17	7	16	72	16	104	31	61	120	50	6	20	68	24	28	84	16	50	47	14	53	25	20	18	24	17	10	34	7	63	22	41	21	31	50	25	27	22
ZNF835	10	26	20	44	25	161	48	85	20	7	22	37	11	24	49	17	179	9	137	135	152	6	31	20	23	48	116	29	21	117	19	130	45	20	6	80	5	9	98	81	41	7	14	20	14	51	139	54	35
ZNF853	114	220	115	283	231	764	278	382	231	276	96	266	136	94	269	191	1258	3673	354	867	668	92	332	146	290	371	767	190	125	682	159	733	549	181	180	624	73	19	1418	1546	1197	132	899	114	136	325	1281	1252	1308
ZSCAN18	372	207	154	392	277	1096	342	469	275	405	90	1276	250	136	164	122	1158	100	1008	1229	631	58	239	895	229	215	798	236	213	774	313	588	334	261	94	341	55	29	599	381	174	84	140	152	139	245	1098	651	280
ZSCAN23	7	1	18	55	5	54	24	15	9	15	3	16	19	3	6	13	25	1	32	71	13	6	5	1	13	13	54	10	21	30	7	24	11	1	1	15	4	1	16	13	24	3	458	2	12	12	15	5	9
[truncated: 1 more rows]
[truncated: 326 more columns]
