# Supplementary material for: Identification the Cellular Senescence Associated lncRNA LINC01579 in Gastric Cancer
Source: J Cell Mol Med. 2025 Jan 24;29(2):e70360. doi: 10.1111/jcmm.70360 (PMC11760997; doi:10.1111/jcmm.70360)
Supplement: Supplementary file 9 — Table S8. [file JCMM-29-e70360-s004.xlsx]

## Sheet: S8
Supplementary Table 8: Multivariate Cox regression analysis of the 16 cellular senescence-related lncRNAs
Gene Symbol	Coefficient	Exp(coef)		Se(coef)		Z	P-value
LINC01579	0.0034799	1.00349		0.0010634		3.272	0.00107
LINC02326	0.121484	1.12917		0.0536273		2.265	0.02349
C3orf36	0.0035382	1.00354		0.0024442		1.448	0.14773
CACNA1C.AS4	-0.131424	0.876846		0.071336		-1.842	0.06543
DNPEP.AS1	-0.0166492	0.983489		0.0128689		-1.294	0.19575
FCHO2.DT	-0.0049028	0.995109		0.0174479		-0.281	0.77872
GREM1.AS1	-0.0005915	0.999409		0.0097234		-0.061	0.95149
HHIP.AS1	-0.0048115	0.9952		0.0049774		-0.967	0.33371
LINC01344	-0.0026412	0.997362		0.0072297		-0.365	0.71487
LINC01589	-0.0002585	0.999741		0.0061317		-0.042	0.96637
LINC01615	0.0005828	1.00058		0.0049789		0.117	0.90682
LINC02864	-0.0003055	0.999695		0.0002272		-1.345	0.17865
LINC02975	0.0059378	1.00596		0.0142352		0.417	0.67659
MAGEA6.DT	-0.0092033	0.990839		0.0071538		-1.286	0.19827
STARD4.AS1	0.0019981	1.002		0.0024334		0.821	0.41158
TICAM2.AS1	0.0051867	1.0052		0.0059765		0.868	0.38548
