# Supplementary material for: Identification the Cellular Senescence Associated lncRNA LINC01579 in Gastric Cancer
Source: J Cell Mol Med. 2025 Jan 24;29(2):e70360. doi: 10.1111/jcmm.70360 (PMC11760997; doi:10.1111/jcmm.70360)
Supplement: Supplementary file 10 — Table S9. [file JCMM-29-e70360-s003.xlsx]

## Sheet: Sheet1
Supplementary Table 9: LINC01579 expression and clinicopathological parameters data
Characteristics	N	LINC01579 expression		p value
		High	Low
Gender				0.283
Male	59	37	22
Female	35	18	17
Age				0.011
≤55	19	16	3
＞55	75	39	36
Tumor size(cm)				0.762
<5	33	20	13
≥5	61	35	26
Location
Upper	20	14	6	0.676
Middle	21	11	10
Lower	51	29	22
Whole	2	1	1
Histological stage				0.72
Well/moderate	21	13	8
Poor/undifferentiated	73	42	31
AJCC stage				0.209
Ⅰ	10	4	6
Ⅱ-Ⅳ	84	51	33
T stage				0.29
T1-2	17	8	9
T3-4	77	47	30
N stage				0.666
N0	22	12	10
N1-3	72	43	29
M stage				0.397
M0	93	54	39
M1	1	1	0
